# Supplementary material for: Estimating Leaf CO2 Assimilation in C3 Plants Using a Handheld Porometer With Chlorophyll Fluorometer in Field Conditions
Source: Plant Cell Environ. 2025 Jun 18;48(10):7213–24. doi: 10.1111/pce.70006 (PMC12415414; doi:10.1111/pce.70006)
Supplement: Supplementary file 2 — Supporting_Information_S2_Dataset.xlsx: Microsoft Excel sheet including dataset used in this study and formulae to calculate A n. [file PCE-48-7213-s001.xlsx]

## Sheet: Data
date	type	leaf_id	species	An_measured_LI6800	An_estimated_s_constant	An_estimated_s_variable	J_s_constant	J_s_variable	gtc_LI600	Gstar	Sc/o	Rd	s_variable	s_constant	as	bs	cs	ds	O	Sc/o_25degC	Ea_Sc/o	Rd_25degC	Ea_Rd	PhiPSII_LI600	PPFD_LI600	gsw_LI600_adaxial	gsw_LI600_abaxial	gbw_LI600	Tl_LI600	Ca	Ta_LI600	Ta_LI6800	h_LI600	h_LI6800	PPFD_LI6800	Tl_LI6800	VPDl_LI600	VPDl_LI6800	gtc_LI6800	gsw_LI6800	gbw_LI6800	Ci_LI6800
2024-07-18	Woody	1	Apple	10.8075	10.096	10.9982	78.5827	85.8618	0.0815497	51.9166	2022.47	2.08598	0.282814	0.258838	0.040105	0.0105588	534.9	0.245918	210	2569.6	-28.5496	1.27	59.17	0.747165	406.333	0.0147557	0.119857	2.91996	31.33	429.928	31.7567	31.767	68.83	68.1583	398.517	31.7687	1.29952	1.50098	0.0945271	0.155138	2.8611	301.56
2024-07-18	Woody	2	Apple	10.4899	9.59023	10.4395	76.2417	83.3838	0.0723034	51.8333	2025.72	2.07905	0.283085	0.258838	0.040105	0.0105588	534.9	0.245918	210	2569.6	-28.5496	1.27	59.17	0.724312	406.667	0.011514	0.107495	2.91972	31.2867	429.978	31.61	31.5952	68.8667	67.7979	402.471	31.6549	1.31858	1.51862	0.0838624	0.137241	2.85918	290.97
2024-07-18	Woody	3	Apple	11.3044	11.313	11.9687	99.6086	107.444	0.0595869	52.8854	1985.42	2.16746	0.279199	0.258838	0.040105	0.0105588	534.9	0.245918	210	2569.6	-28.5496	1.27	59.17	0.69297	555.333	0.00962767	0.0879503	2.91927	31.83	429.999	31.6333	31.4972	70.8733	69.0036	554.651	31.8179	1.37036	1.52373	0.0814458	0.133198	2.85754	277.2
2024-07-18	Woody	4	Apple	11.7375	11.2151	11.9397	96.1572	104.004	0.0641533	53.2836	1970.59	2.20142	0.27996	0.258838	0.040105	0.0105588	534.9	0.245918	210	2569.6	-28.5496	1.27	59.17	0.729376	509.333	0.00810767	0.097254	2.91939	32.0333	429.994	32.0467	31.8623	68.9333	67.2677	533.183	32.0939	1.43339	1.61341	0.0795805	0.130079	2.86028	267.906
2024-07-18	Woody	5	Apple	16.0824	13.21	14.4384	90.3269	98.0904	0.243402	51.6671	2032.24	2.06526	0.281085	0.258838	0.040105	0.0105588	534.9	0.245918	210	2569.6	-28.5496	1.27	59.17	0.728033	479.333	0.00520133	0.433063	2.91898	31.2	429.993	32.1533	32.1995	67.8833	68.3079	502.231	31.9041	1.13601	1.45046	0.212081	0.359554	2.8569	337.366
2024-07-18	Woody	6	Apple	14.7282	12.6484	13.8362	88.0306	95.7299	0.200868	51.8846	2023.72	2.08331	0.281477	0.258838	0.040105	0.0105588	534.9	0.245918	210	2569.6	-28.5496	1.27	59.17	0.721058	471.667	0.0121203	0.340167	2.9199	31.3133	430.01	32.64	32.4198	63.74	65.1415	480.015	32.2974	1.29075	1.67081	0.159512	0.266495	2.85964	320.401
2024-07-18	Woody	7	Apple	15.897	14.1213	15.3679	95.769	103.614	0.270847	51.8846	2023.72	2.08331	0.280041	0.258838	0.040105	0.0105588	534.9	0.245918	210	2569.6	-28.5496	1.27	59.17	0.71612	516.667	0.0172863	0.474001	2.91995	31.3133	430.001	32.79	32.8628	65.66	63.7227	542.482	32.2843	1.14131	1.65784	0.233672	0.398548	2.85842	343.658
2024-07-18	Woody	8	Apple	21.8416	22.7623	22.4586	168.042	165.649	0.206431	56.8759	1846.12	2.52016	0.255151	0.258838	0.040105	0.0105588	534.9	0.245918	210	2569.6	-28.5496	1.27	59.17	0.638157	1017.33	0.005712	0.358733	2.91985	33.8133	425.024	34.69	34.4888	58.6667	62.0166	1102.59	34.6025	1.81374	2.12031	0.190673	0.321318	2.86138	287.588
2024-07-18	Woody	9	Apple	24.7069	28.0784	27.0224	205.226	196.94	0.260281	57.9762	1811.09	2.62225	0.248388	0.258838	0.040105	0.0105588	534.9	0.245918	210	2569.6	-28.5496	1.27	59.17	0.551372	1438	0.00670067	0.465736	2.91934	34.34	424.99	34.9533	34.8856	58.28	58.2431	1475.6	35.375	1.87969	2.49789	0.228705	0.389536	2.85873	290.295
2024-07-18	Woody	10	Apple	22.4657	25.5268	24.763	187.026	181.201	0.264066	58.9016	1782.64	2.70974	0.250777	0.258838	0.040105	0.0105588	534.9	0.245918	210	2569.6	-28.5496	1.27	59.17	0.567751	1272.67	0.00127967	0.480586	2.92014	34.7767	424.984	35.83	35.6649	55.5833	56.0417	1251.3	35.5438	1.98581	2.53687	0.232097	0.395698	2.85805	301.921
2024-07-18	Woody	11	Apple	8.8208	11.0798	11.0243	165.821	163.882	0.043429	65.2746	1608.59	3.35273	0.255811	0.258838	0.040105	0.0105588	534.9	0.245918	210	2569.6	-28.5496	1.27	59.17	0.519716	1232.67	0.00609533	0.064603	2.92008	37.64	424.987	36.1367	36.04	55.8933	56.0845	1250.97	37.2835	3.09393	3.04819	0.0526211	0.0853892	2.85984	236.423
2024-07-18	Woody	12	Apple	17.5295	15.4104	15.3867	158.147	157.832	0.0893579	67.0973	1564.89	3.54967	0.258323	0.258838	0.040105	0.0105588	534.9	0.245918	210	2569.6	-28.5496	1.27	59.17	0.403558	1514	0.00612233	0.142583	2.92014	38.4167	425.032	36.9	36.9865	53.0167	54.0941	1538.97	37.7669	3.31742	3.16564	0.126323	0.209137	2.85671	259.836
2024-07-18	Woody	13	Apple	20.7222	25.7449	24.7638	216.071	206.64	0.192029	64.7965	1620.46	3.30203	0.24754	0.258838	0.040105	0.0105588	534.9	0.245918	210	2569.6	-28.5496	1.27	59.17	0.455911	1831	0.00376533	0.333131	2.92005	37.4333	424.985	37.0733	37.0732	54.19	54.2172	1837.98	37.5309	2.71904	3.05789	0.190498	0.321014	2.85827	287.888
2024-07-18	Woody	14	Apple	18.3515	22.6008	21.8656	224.463	214.269	0.122848	66.7421	1573.22	3.51083	0.247084	0.258838	0.040105	0.0105588	534.9	0.245918	210	2569.6	-28.5496	1.27	59.17	0.497434	1743.33	0.000729	0.207757	2.92029	38.2667	424.967	37.6833	37.5911	51.1867	53.9631	1760.74	38.6938	3.17456	3.3981	0.125071	0.207002	2.8533	250.311
2024-07-18	Woody	15	Apple	13.1715	12.8481	12.7562	165.601	163.707	0.0616502	70.9092	1480.77	3.98037	0.255878	0.258838	0.040105	0.0105588	534.9	0.245918	210	2569.6	-28.5496	1.27	59.17	0.361257	1771	0.000691333	0.100845	2.92028	39.9867	425.002	37.6767	37.753	53.07	50.692	1796.99	39.2414	3.80195	3.78864	0.0766518	0.125196	2.85626	226.281
2024-07-18	Woody	16	Apple	4.18008	4.25358	4.93155	41.1328	45.3348	0.216387	57.8079	1816.36	2.6065	0.28528	0.258838	0.040105	0.0105588	534.9	0.245918	210	2569.6	-28.5496	1.27	59.17	0.655763	242.333	0.00508333	0.379066	2.91981	34.26	425.012	37.45	37.5385	53.9833	53.153	213.2	36.1505	1.72218	2.56735	0.215188	0.365119	2.8594	385.104
2024-07-18	Woody	17	Apple	19.0997	18.6242	18.6938	153.916	154.516	0.169647	63.8869	1643.53	3.20668	0.259848	0.258838	0.040105	0.0105588	534.9	0.245918	210	2569.6	-28.5496	1.27	59.17	0.355222	1674	0.00317333	0.291179	2.91893	37.0367	424.995	36.3367	36.4028	56.5967	54.0705	1681.61	37.0521	2.61823	3.02332	0.178665	0.300086	2.85839	290.702
2024-07-18	Woody	18	Apple	14.8073	13.9326	14.6772	122.368	128.743	0.141971	66.1222	1587.97	3.44358	0.272323	0.258838	0.040105	0.0105588	534.9	0.245918	210	2569.6	-28.5496	1.27	59.17	0.270819	1745.67	0.00351233	0.239339	2.92027	38.0033	425.072	36.9033	36.4289	55.09	56.6828	1719.7	37.3662	2.96882	2.9681	0.154569	0.257894	2.8573	303.859
2024-07-18	Woody	19	Apple	3.26298	3.92322	4.5655	40.7846	44.9526	0.127503	59.2151	1773.2	2.73971	0.28529	0.258838	0.040105	0.0105588	534.9	0.245918	210	2569.6	-28.5496	1.27	59.17	0.746767	211	0.00327367	0.213289	2.92009	34.9233	424.989	37.35	37.229	52.5033	54.0175	183.965	36.7441	2.09525	2.76885	0.0992755	0.163151	2.85554	371.674
2024-07-18	Woody	20	Apple	0.71973	0.55324	0.891117	20.4983	22.6255	0.079008	60.345	1740	2.84917	0.285699	0.258838	0.040105	0.0105588	534.9	0.245918	210	2569.6	-28.5496	1.27	59.17	0.759043	104.333	0.005459	0.12541	2.92034	35.4467	425.011	37.1133	37.1386	52.2133	52.1767	86.3034	36.4628	2.36978	2.80773	0.0869706	0.142448	2.8572	396.613
2024-07-18	Woody	21	Apple	4.04393	1.95832	2.00288	89.3012	97.0381	0.00681005	68.2606	1538.22	3.67839	0.281263	0.258838	0.040105	0.0105588	534.9	0.245918	210	2569.6	-28.5496	1.27	59.17	0.239978	1437.67	0.00427467	0.00663967	2.92002	38.9033	424.99	36.4567	36.3575	51.5667	51.5343	1447.33	38.1268	3.82541	3.56626	0.0180982	0.029102	2.85925	171.656
2024-07-18	Woody	22	Apple	5.35675	3.74839	3.84946	99.6012	107.437	0.0138866	68.2124	1539.31	3.67302	0.279201	0.258838	0.040105	0.0105588	534.9	0.245918	210	2569.6	-28.5496	1.27	59.17	0.265685	1448.33	0.00413033	0.0181897	2.91952	38.8833	425.029	36.81	36.6181	49.2633	50.2224	1446.28	38.5744	3.8826	3.76629	0.0261969	0.0422112	2.85916	196.984
2024-07-18	Woody	23	Apple	8.5995	7.1481	7.70607	87.3038	94.9794	0.0446583	67.653	1552.04	3.61086	0.281595	0.258838	0.040105	0.0105588	534.9	0.245918	210	2569.6	-28.5496	1.27	59.17	0.248008	1360	0.00297067	0.0698887	2.92021	38.65	425.025	37.11	36.7698	48.5333	49.3401	1355.28	38.1164	3.72119	3.62743	0.0588256	0.0956163	2.86016	254.134
2024-04-19	Herbaceous	1	Bell pepper	25.4784	25.996	25.5813	170.371	167.511	0.261136	49.4289	2124.26	1.88414	0.254493	0.258838	0.040105	0.0105588	534.9	0.245918	210	2569.6	-28.5496	1.27	59.17	0.586295	1122.67	0.122067	0.328904	2.91971	30.01	429.981	31.5667	31.045	26.9767	27.0077	1113.58	29.7977	2.70756	2.98964	0.251387	0.430801	2.86823	298.405
2024-04-19	Herbaceous	2	Bell pepper	26.016	26.0455	25.5219	174.793	171.08	0.254365	51.2535	2048.64	2.03114	0.25334	0.258838	0.040105	0.0105588	534.9	0.245918	210	2569.6	-28.5496	1.27	59.17	0.582992	1158.33	0.149546	0.285824	2.91993	30.9833	430.001	32.07	32.0611	28.96	23.8458	1151.52	30.4722	2.8416	3.23477	0.240791	0.411437	2.86618	290.215
2024-04-19	Herbaceous	3	Bell pepper	16.5732	16.9457	16.9484	156.507	156.546	0.0802685	55.6163	1887.93	2.40586	0.258903	0.258838	0.040105	0.0105588	534.9	0.245918	210	2569.6	-28.5496	1.27	59.17	0.525176	1151.33	0.0190807	0.113085	2.91998	33.2	430.003	32.6233	32.3462	25.59	23.9528	1132.17	32.3196	3.69348	3.69579	0.116355	0.192103	2.85966	258.833
2024-04-19	Herbaceous	4	Bell pepper	19.2806	22.5532	22.3895	162.871	161.547	0.171813	52.9636	1982.5	2.1741	0.256735	0.258838	0.040105	0.0105588	534.9	0.245918	210	2569.6	-28.5496	1.27	59.17	0.582807	1079.67	0.029903	0.264264	2.91975	31.87	429.937	33.07	32.8902	25.6333	21.9092	1057.12	31.9361	3.15997	3.65779	0.168588	0.282345	2.86408	284.728
2024-04-19	Herbaceous	5	Bell pepper	24.8046	24.9928	24.4777	176.058	172.109	0.211891	53.3229	1969.13	2.20479	0.253033	0.258838	0.040105	0.0105588	534.9	0.245918	210	2569.6	-28.5496	1.27	59.17	0.573189	1186.67	0.122888	0.235643	2.91987	32.0533	429.99	33.57	33.2112	22.9667	20.8624	1200.62	31.6549	3.32151	3.61603	0.220587	0.374806	2.86402	284.226
2024-04-19	Herbaceous	6	Bell pepper	28.8973	27.8741	27.2489	175.98	172.046	0.444367	50.2221	2090.71	1.94734	0.253051	0.258838	0.040105	0.0105588	534.9	0.245918	210	2569.6	-28.5496	1.27	59.17	0.56547	1202.33	0.240003	0.567819	2.91983	30.4367	429.954	33.5633	33.5223	23.96	23.918	1189.24	30.7378	2.64663	3.2001	0.382305	0.680141	2.86724	319.772
2024-04-19	Herbaceous	7	Bell pepper	21.7923	21.5483	21.1274	182.494	177.408	0.107809	53.869	1949.17	2.25184	0.251624	0.258838	0.040105	0.0105588	534.9	0.245918	210	2569.6	-28.5496	1.27	59.17	0.596827	1181.33	0.085088	0.0918907	2.91899	32.33	429.989	32.03	31.7281	32.5967	29.9305	1141.51	32.0587	3.19792	3.38364	0.136956	0.227373	2.86735	242.066
2024-04-19	Herbaceous	8	Bell pepper	11.1074	10.5988	10.8618	120.489	127.084	0.0408186	53.0548	1979.08	2.18188	0.273006	0.258838	0.040105	0.0105588	534.9	0.245918	210	2569.6	-28.5496	1.27	59.17	0.655632	710	0.0229787	0.043021	2.91936	31.9167	430.015	31.73	31.6274	33.4467	31.9585	707.929	32.1887	3.1301	3.33215	0.0519558	0.0842912	2.86582	194.211
2024-04-19	Herbaceous	9	Bell pepper	14.9942	12.9167	13.6568	105.376	113.08	0.0735428	51.4441	2041.05	2.04682	0.277762	0.258838	0.040105	0.0105588	534.9	0.245918	210	2569.6	-28.5496	1.27	59.17	0.61871	658	0.00189033	0.119848	2.92011	31.0833	430.004	31.62	31.6892	34.5333	31.9251	626.374	31.1674	2.80745	3.0568	0.133341	0.221159	2.86484	292.273
2024-04-19	Herbaceous	10	Bell pepper	17.5009	16.6505	17.8636	106.711	114.363	0.234115	47.1053	2229.05	1.70519	0.277399	0.258838	0.040105	0.0105588	534.9	0.245918	210	2569.6	-28.5496	1.27	59.17	0.684451	602.333	0.019907	0.395989	2.92012	28.7267	429.929	31.59	31.7163	33.8733	32.8691	617.303	30.1971	2.1051	2.76442	0.21969	0.373206	2.86212	324.44
2024-04-19	Herbaceous	11	Bell pepper	2.25534	2.16107	2.55592	23.2034	25.608	0.0615107	49.5522	2118.98	1.89389	0.285662	0.258838	0.040105	0.0105588	534.9	0.245918	210	2569.6	-28.5496	1.27	59.17	0.738826	121.333	0.006378	0.094606	2.91861	30.0767	429.952	31.3467	31.5006	29.8433	29.7185	118.361	30.6183	2.81249	3.03467	0.0974634	0.160075	2.86676	385.026
2024-04-19	Herbaceous	12	Bell pepper	1.64055	2.4071	2.76918	27.3936	30.2254	0.0242891	51.0888	2055.24	2.01764	0.285595	0.258838	0.040105	0.0105588	534.9	0.245918	210	2569.6	-28.5496	1.27	59.17	0.721588	146.667	0.00746367	0.0317073	2.91903	30.8967	430.001	31.39	31.0738	30.94	30.8586	135.782	30.9273	3.0224	3.0947	0.0304826	0.0491701	2.86479	355.539
2024-04-19	Herbaceous	13	Bell pepper	0.911066	1.38169	1.68153	19.7332	21.7818	0.0236598	50.5034	2079.07	1.97001	0.285709	0.258838	0.040105	0.0105588	534.9	0.245918	210	2569.6	-28.5496	1.27	59.17	0.759842	100.333	0.00558433	0.032589	2.91975	30.5867	429.979	31.3767	31.4484	29.6733	28.7801	77.9928	31.0608	3.00204	3.19509	0.043543	0.0704833	2.86738	387.124
2024-04-19	Herbaceous	14	Bell pepper	14.5399	13.023	13.101	147.809	149.722	0.0504048	54.7939	1916.27	2.33271	0.26219	0.258838	0.040105	0.0105588	534.9	0.245918	210	2569.6	-28.5496	1.27	59.17	0.441303	1294	0.00635133	0.0759637	2.91961	32.7933	430.043	31.36	31.3409	33.6333	30.0136	1308.85	31.3179	3.35606	3.21323	0.087396	0.143153	2.86307	239.387
2024-04-19	Herbaceous	15	Bell pepper	20.0053	23.154	23.0106	161.958	160.828	0.173007	50.247	2089.68	1.94934	0.257031	0.258838	0.040105	0.0105588	534.9	0.245918	210	2569.6	-28.5496	1.27	59.17	0.612243	1022	0.070589	0.221119	2.91975	30.45	430.02	31.53	31.5231	32.21	29.9426	998.458	30.0894	2.68225	2.89073	0.206306	0.34914	2.8663	305.867
2024-04-19	Herbaceous	16	Bell pepper	16.7982	12.8208	13.8859	89.8782	97.6304	0.114549	48.3069	2173.6	1.79658	0.281164	0.258838	0.040105	0.0105588	534.9	0.245918	210	2569.6	-28.5496	1.27	59.17	0.63134	550	0.031103	0.15959	2.92011	29.3967	430.011	31.0033	30.9626	30.6333	28.8236	556.416	30.1123	2.5873	2.99046	0.169925	0.284688	2.86609	304.947
2024-04-19	Herbaceous	17	Bell pepper	8.72152	7.6223	7.85195	96.3618	104.209	0.0271737	50.2158	2090.97	1.94683	0.279917	0.258838	0.040105	0.0105588	534.9	0.245918	210	2569.6	-28.5496	1.27	59.17	0.624641	596	0.009793	0.0340497	2.9196	30.4333	429.991	29.59	30.0282	33.27	31.7762	599.273	30.4451	2.94591	3.01458	0.0456493	0.0739365	2.86292	218.778
2024-04-19	Herbaceous	18	Bell pepper	23.1611	21.7663	21.4528	174.166	170.571	0.106672	49.4536	2123.2	1.88609	0.253496	0.258838	0.040105	0.0105588	534.9	0.245918	210	2569.6	-28.5496	1.27	59.17	0.622842	1080.33	0.0333873	0.143398	2.9197	30.0233	429.935	30.39	30.991	35.95	34.8837	1072.74	30.5768	2.56941	2.83075	0.193452	0.326212	2.86745	282.668
2024-04-19	Herbaceous	19	Bell pepper	23.5813	23.7438	23.7702	155.845	156.028	0.231504	48.6765	2157.1	1.82518	0.259141	0.258838	0.040105	0.0105588	534.9	0.245918	210	2569.6	-28.5496	1.27	59.17	0.61648	976.667	0.0892273	0.309163	2.91881	29.6	430.044	30.63	30.5324	39.16	33.689	983.067	30.1946	2.20312	2.82854	0.214534	0.363894	2.86556	292.117
2024-04-19	Herbaceous	20	Bell pepper	17.83	19.6252	19.598	158.12	157.811	0.0984033	50.1161	2095.13	1.93883	0.258332	0.258838	0.040105	0.0105588	534.9	0.245918	210	2569.6	-28.5496	1.27	59.17	0.563892	1083.33	0.029111	0.13362	2.91914	30.38	430.012	30.79	30.8311	35.4	35.1033	1047.12	30.8013	2.6545	2.89206	0.132578	0.219841	2.86689	270.602
2024-04-19	Herbaceous	21	Bell pepper	20.2357	20.2808	20.3855	152.247	153.209	0.124687	51.013	2058.3	2.01143	0.260473	0.258838	0.040105	0.0105588	534.9	0.245918	210	2569.6	-28.5496	1.27	59.17	0.630658	932.667	0.0166377	0.193316	2.91926	30.8567	430.007	30.86	30.8992	37.42	34.8501	941.31	30.5695	2.62308	2.83862	0.146408	0.24369	2.8692	266.171
2024-04-19	Herbaceous	22	Bell pepper	10.6371	9.12181	9.22256	133.444	138.174	0.0312235	53.9814	1945.11	2.26159	0.268012	0.258838	0.040105	0.0105588	534.9	0.245918	210	2569.6	-28.5496	1.27	59.17	0.46854	1100.33	0.0221307	0.028201	2.91986	32.3867	430.006	30.32	30.5302	37.0567	35.2749	1071.19	31.4505	3.23968	3.07932	0.0527653	0.0856233	2.8667	207.426
2024-04-19	Herbaceous	23	Bell pepper	9.87463	7.07792	7.78878	55.99	61.5802	0.0568408	48.8043	2151.45	1.83513	0.284682	0.258838	0.040105	0.0105588	534.9	0.245918	210	2569.6	-28.5496	1.27	59.17	0.683092	316.667	0.00245533	0.0908487	2.92058	29.67	429.989	30.33	29.8	38.7733	36.1154	324.323	29.3258	2.41794	2.57712	0.123366	0.204058	2.86485	329.078
2024-04-19	Herbaceous	24	Bell pepper	13.949	11.0395	12.133	74.7836	81.8347	0.145354	47.4316	2213.71	1.72976	0.283243	0.258838	0.040105	0.0105588	534.9	0.245918	210	2569.6	-28.5496	1.27	59.17	0.653173	442.333	0.00513867	0.243691	2.91951	28.91	429.965	29.95	30.207	38.9067	37.0352	438.118	29.3602	2.17217	2.50965	0.167364	0.280181	2.86842	324.309
2024-04-19	Herbaceous	25	Bell pepper	12.7221	8.9347	9.79181	66.9259	73.423	0.0754586	48.6522	2158.17	1.8233	0.283966	0.258838	0.040105	0.0105588	534.9	0.245918	210	2569.6	-28.5496	1.27	59.17	0.654589	395	0.00474767	0.120077	2.91971	29.5867	429.92	29.6333	29.7815	38.0967	36.8751	404.382	29.6754	2.46484	2.63023	0.118315	0.195426	2.86726	300.645
2024-04-19	Herbaceous	26	Bell pepper	6.69967	5.44389	5.91962	48.8865	53.8297	0.0310014	47.8796	2193	1.7638	0.285011	0.258838	0.040105	0.0105588	534.9	0.245918	210	2569.6	-28.5496	1.27	59.17	0.710925	265.667	0.00897167	0.0411447	2.91964	29.16	429.966	29.29	29.5032	40.3833	36.9261	303.889	29.6147	2.37213	2.63819	0.0540409	0.0877255	2.86109	287.438
2024-04-19	Herbaceous	27	Bell pepper	9.62025	7.73782	8.5415	56.4414	62.0715	0.0751029	46.6691	2249.88	1.67263	0.284658	0.258838	0.040105	0.0105588	534.9	0.245918	210	2569.6	-28.5496	1.27	59.17	0.732553	297.667	0.00420767	0.120045	2.91944	28.48	430.031	28.9933	29.0968	41.6733	36.8986	304.959	28.9396	2.13575	2.51542	0.0926498	0.151977	2.86222	306.49
2024-04-19	Herbaceous	28	Bell pepper	7.24791	7.07372	7.8359	51.2653	56.4291	0.0741157	45.8126	2291.94	1.60964	0.28491	0.258838	0.040105	0.0105588	534.9	0.245918	210	2569.6	-28.5496	1.27	59.17	0.68691	288.333	0.00158533	0.121158	2.9195	27.99	430.012	28.79	28.8799	41.0433	37.8161	255.965	28.4455	2.07159	2.38417	0.0925866	0.151868	2.86418	333.353
2024-04-19	Herbaceous	29	Bell pepper	5.70595	5.89497	6.61516	41.769	46.0329	0.124672	45.1117	2327.56	1.55901	0.285261	0.258838	0.040105	0.0105588	534.9	0.245918	210	2569.6	-28.5496	1.27	59.17	0.711931	226.667	0.00710433	0.203894	2.9186	27.5833	429.977	28.64	28.8234	43.0067	39.9247	200.643	28.0144	1.87581	2.20869	0.123811	0.204818	2.86458	366.51
2024-04-19	Herbaceous	30	Bell pepper	5.47107	5.5937	6.25596	41.4701	45.7049	0.0741645	45.5876	2303.26	1.59329	0.28527	0.258838	0.040105	0.0105588	534.9	0.245918	210	2569.6	-28.5496	1.27	59.17	0.73946	216.667	0.0149913	0.106993	2.91899	27.86	430.05	28.55	28.5856	40.9967	39.943	217.035	28.3854	2.07838	2.31265	0.0746406	0.121837	2.86542	339.558
2024-04-19	Herbaceous	31	Bell pepper	2.61092	4.08913	4.62742	32.0487	35.3508	0.0692848	45.226	2321.67	1.56721	0.285507	0.258838	0.040105	0.0105588	534.9	0.245918	210	2569.6	-28.5496	1.27	59.17	0.751928	164.667	0.0108723	0.103041	2.91941	27.65	430.007	28.3933	28.3705	40.8933	39.9885	145.983	28.1076	2.05451	2.26814	0.0687156	0.111986	2.86546	375.708
2024-04-19	Herbaceous	32	Bell pepper	2.42084	2.34449	2.6617	23.5971	26.0419	0.0201613	45.2947	2318.15	1.57215	0.285656	0.258838	0.040105	0.0105588	534.9	0.245918	210	2569.6	-28.5496	1.27	59.17	0.755514	120.667	0.003238	0.0292723	2.91913	27.69	430.018	28.0233	28.3025	40.6267	39.6681	131.592	28.2329	2.15986	2.31458	0.0480581	0.0778891	2.86324	363.482
2024-04-19	Herbaceous	33	Bell pepper	2.54057	2.51118	2.89303	22.7903	25.1526	0.0422893	44.6569	2351.26	1.52661	0.285668	0.258838	0.040105	0.0105588	534.9	0.245918	210	2569.6	-28.5496	1.27	59.17	0.756863	116.333	0.00515	0.0636883	2.91973	27.3167	429.953	27.7533	27.6024	40.1967	39.8691	107.919	27.524	2.09443	2.21258	0.0534493	0.0867476	2.86966	366.775
2024-04-19	Herbaceous	34	Bell pepper	1.77823	2.018	2.34425	20.3243	22.4337	0.0288682	44.8781	2339.67	1.54233	0.285702	0.258838	0.040105	0.0105588	534.9	0.245918	210	2569.6	-28.5496	1.27	59.17	0.750203	104.667	0.0146487	0.0318987	2.91997	27.4467	429.984	27.7467	27.7084	40.79	39.9978	91.6179	27.4871	2.1241	2.19061	0.0327751	0.0529001	2.8676	360.753
2024-01-30	Herbaceous	1	Eggplant	6.0919	7.20648	8.08249	47.2487	52.0379	0.755628	44.4591	2361.72	1.51263	0.285074	0.258838	0.040105	0.0105588	534.9	0.245918	210	2569.6	-28.5496	1.27	59.17	0.737044	247.667	0.433823	1.08686	2.91947	27.2	429.977	29.88	29.9064	66.1233	65.8655	206.599	28.3347	0.635929	1.01621	0.497651	0.914641	2.89508	407.52
2024-01-30	Herbaceous	2	Eggplant	5.25428	4.64541	5.28014	34.2126	37.7314	0.392541	45.7433	2295.42	1.60459	0.28546	0.258838	0.040105	0.0105588	534.9	0.245918	210	2569.6	-28.5496	1.27	59.17	0.756741	174.667	0.105715	0.621307	2.9191	27.95	429.976	30.1667	30.0991	66.7467	66.6674	160.898	28.8343	0.766936	1.11957	0.317933	0.554703	2.89765	403.208
2024-01-30	Herbaceous	3	Eggplant	5.14246	5.85998	6.60156	44.9821	49.5558	0.493453	45.5013	2307.63	1.58705	0.285156	0.258838	0.040105	0.0105588	534.9	0.245918	210	2569.6	-28.5496	1.27	59.17	0.736375	236	0.253123	0.661335	2.91933	27.81	324.996	29.72	29.6985	69.6733	69.8746	182.049	28.534	0.693036	0.951528	0.38932	0.693278	2.89523	304.439
2024-01-31	Herbaceous	4	Eggplant	5.46196	3.83577	4.30607	24.2267	26.7359	0.455316	31.6248	3320.18	0.746686	0.285647	0.258838	0.040105	0.0105588	534.9	0.245918	210	2569.6	-28.5496	1.27	59.17	0.786536	119	0.207689	0.631463	2.91795	18.51	334.958	18.8967	19.9994	79.2133	75.0165	170.108	19.466	0.338279	0.486421	0.445329	0.806293	2.8866	317.753
2024-01-31	Herbaceous	5	Eggplant	7.11929	4.84467	5.42624	30.6543	33.8161	0.546598	33.6824	3117.35	0.850893	0.285535	0.258838	0.040105	0.0105588	534.9	0.245918	210	2569.6	-28.5496	1.27	59.17	0.769029	154	0.184821	0.879745	2.91812	20.08	334.984	21.1333	21.2041	78.9067	78.4368	237.639	20.78	0.297744	0.464533	0.414637	0.744049	2.88621	312.424
2024-01-31	Herbaceous	6	Eggplant	8.03283	8.92678	9.89862	53.6758	59.0593	0.663599	34.8005	3017.2	0.910473	0.284799	0.258838	0.040105	0.0105588	534.9	0.245918	210	2569.6	-28.5496	1.27	59.17	0.753167	275.333	0.312381	1.00405	2.91882	20.9	334.994	21.81	21.9003	78.0367	78.5927	282.543	21.3481	0.340078	0.45648	0.534475	0.993754	2.8832	314.18
2024-01-31	Herbaceous	7	Eggplant	0.84071	1.27426	1.50546	12.1183	13.3803	0.573337	35.6003	2949.41	0.954379	0.285793	0.258838	0.040105	0.0105588	534.9	0.245918	210	2569.6	-28.5496	1.27	59.17	0.78907	59.3333	0.262008	0.840198	2.91829	21.4733	335	22.5667	22.6929	81.5667	74.8024	54.0775	21.8001	0.264972	0.536765	0.46843	0.854148	2.88023	329.605
2024-01-31	Herbaceous	8	Eggplant	0.756982	1.13432	1.35009	11.2771	12.4518	0.629425	35.4083	2965.41	0.94374	0.2858	0.258838	0.040105	0.0105588	534.9	0.245918	210	2569.6	-28.5496	1.27	59.17	0.787379	55.3333	0.34911	0.865695	2.91935	21.3367	335.018	22.8667	22.6924	77.6667	74.7912	54.712	21.7022	0.301524	0.535967	0.472962	0.863462	2.88277	329.847
2024-01-31	Herbaceous	9	Eggplant	0.566683	0.331601	0.461273	6.73345	7.43582	0.376216	34.8927	3009.23	0.915482	0.285838	0.258838	0.040105	0.0105588	534.9	0.245918	210	2569.6	-28.5496	1.27	59.17	0.796351	32.6667	0.126043	0.559222	2.91828	20.9667	334.99	22.3233	22.6849	77.5067	75.1045	42.2157	21.7803	0.335563	0.552949	0.379749	0.674751	2.88045	329.981
2024-01-31	Herbaceous	10	Eggplant	2.96329	0.893839	1.07392	9.26191	10.2273	0.437321	33.4767	3136.51	0.840157	0.285818	0.258838	0.040105	0.0105588	534.9	0.245918	210	2569.6	-28.5496	1.27	59.17	0.801103	44.6667	0.183268	0.621695	2.91864	19.9267	335.006	21.6333	21.6264	77.1167	74.5354	99.0707	20.6917	0.28145	0.532357	0.424741	0.764492	2.88414	323.73
2024-01-31	Herbaceous	11	Eggplant	4.84939	4.3321	4.85899	27.9163	30.8011	0.340239	33.5392	3130.67	0.843411	0.285586	0.258838	0.040105	0.0105588	534.9	0.245918	210	2569.6	-28.5496	1.27	59.17	0.785331	137.333	0.067677	0.555999	2.91852	19.9733	335.006	21.01	21.606	77.74	74.7177	158.715	20.9461	0.341438	0.560644	0.33626	0.590057	2.88157	315.533
2024-01-31	Herbaceous	12	Eggplant	1.05417	2.13124	2.43816	15.8324	17.4789	0.635025	33.3386	3149.5	0.832992	0.285755	0.258838	0.040105	0.0105588	534.9	0.245918	210	2569.6	-28.5496	1.27	59.17	0.78086	78.3333	0.285525	0.965818	2.91871	19.8233	334.99	21.0967	21.5844	79.1067	74.9065	60.3436	20.5966	0.263846	0.501357	0.495049	0.909536	2.88648	329.377
2024-01-31	Herbaceous	13	Eggplant	3.61915	2.25448	2.57243	16.5014	18.2169	0.353884	33.2631	3156.65	0.829087	0.285748	0.258838	0.040105	0.0105588	534.9	0.245918	210	2569.6	-28.5496	1.27	59.17	0.777459	82	0.106842	0.535286	2.91798	19.7667	335.003	21.0067	21.5992	78.64	74.9953	111.176	20.9268	0.299211	0.543553	0.350505	0.617604	2.87913	320.15
2024-04-15	Herbaceous	14	Eggplant	12.2487	10.5974	11.7586	66.5211	72.9873	0.381572	46.2072	2272.37	1.6385	0.283998	0.258838	0.040105	0.0105588	534.9	0.245918	210	2569.6	-28.5496	1.27	59.17	0.732191	351	0.173178	0.51273	2.91954	28.2167	459.96	30.57	30.2956	58.3233	52.7885	373.835	28.3144	1.09696	1.57745	0.390818	0.696611	2.88276	410.683
2024-04-15	Herbaceous	15	Eggplant	7.38654	7.03469	7.90162	48.2635	53.1483	0.259724	47.7957	2196.85	1.7574	0.285035	0.258838	0.040105	0.0105588	534.9	0.245918	210	2569.6	-28.5496	1.27	59.17	0.739929	252	0.08645	0.366898	2.91892	29.1133	459.961	30.8667	30.705	62.7933	57.6695	242.649	29.1039	1.10864	1.48777	0.317078	0.553393	2.87965	421.63
2024-04-15	Herbaceous	16	Eggplant	2.32456	1.09826	1.39801	15.8052	17.4488	0.21992	48.5005	2164.93	1.81153	0.285755	0.258838	0.040105	0.0105588	534.9	0.245918	210	2569.6	-28.5496	1.27	59.17	0.753853	81	0.0485467	0.333769	2.9193	29.5033	459.999	31.37	30.9835	70.7533	62.0007	86.2517	29.5537	0.79183	1.358	0.274249	0.472816	2.88421	439.603
2024-04-15	Herbaceous	17	Eggplant	3.11483	1.84886	2.21836	19.4838	21.5068	0.233555	47.688	2201.81	1.7492	0.285712	0.258838	0.040105	0.0105588	534.9	0.245918	210	2569.6	-28.5496	1.27	59.17	0.735578	102.333	0.082093	0.321174	2.91941	29.0533	459.998	31.21	31.1871	66.7767	61.389	110.167	29.8141	0.890293	1.41599	0.252865	0.433415	2.87751	435.094
2024-04-15	Herbaceous	18	Eggplant	1.69588	0.469918	0.692639	11.5197	12.7196	0.316002	46.7455	2246.2	1.67831	0.285798	0.258838	0.040105	0.0105588	534.9	0.245918	210	2569.6	-28.5496	1.27	59.17	0.71399	62.3333	0.05451	0.521012	2.91946	28.5233	459.963	30.93	31.1965	66.7067	58.9766	66.3516	29.6209	0.785779	1.47794	0.31493	0.549359	2.87638	441.774
2024-04-15	Herbaceous	19	Eggplant	4.17027	3.00665	3.48687	25.0496	27.6429	0.25445	46.8809	2239.72	1.6884	0.285634	0.258838	0.040105	0.0105588	534.9	0.245918	210	2569.6	-28.5496	1.27	59.17	0.68153	142	0.0741833	0.370903	2.9196	28.6	479.994	30.3333	30.499	70.91	62.0015	141.692	28.864	0.758182	1.27203	0.375184	0.665789	2.87946	456.094
2024-04-17	Herbaceous	20	Eggplant	23.9628	21.7538	22.6656	130.342	135.589	0.535638	47.0284	2232.69	1.69943	0.269258	0.258838	0.040105	0.0105588	534.9	0.245918	210	2569.6	-28.5496	1.27	59.17	0.654265	769.667	0.182147	0.855825	2.91948	28.6833	449.968	30.5533	30.3244	62.72	59.4563	770.268	29.0346	0.955542	1.44915	0.413218	0.742049	2.85915	370.507
2024-04-17	Herbaceous	21	Eggplant	26.4845	25.5054	25.6301	153.326	154.054	0.574779	48.1862	2179.05	1.78729	0.260067	0.258838	0.040105	0.0105588	534.9	0.245918	210	2569.6	-28.5496	1.27	59.17	0.653102	907	0.315756	0.77376	2.91964	29.33	449.967	31.0967	30.7083	63.46	60.5591	923.563	29.3327	0.994195	1.41319	0.498953	0.918956	2.86202	374.256
2024-04-17	Herbaceous	22	Eggplant	28.2513	26.4758	26.4715	156.8	156.776	0.717796	47.4911	2210.94	1.73427	0.258798	0.258838	0.040105	0.0105588	534.9	0.245918	210	2569.6	-28.5496	1.27	59.17	0.64014	946.333	0.415199	1.0086	2.91936	28.9433	450.087	31.48	31.287	58.6567	58.8464	962.252	29.4195	1.01073	1.42192	0.54806	1.02456	2.85957	374.898
2024-04-17	Herbaceous	23	Eggplant	25.9425	25.4396	25.5204	154.484	154.961	0.534434	48.9446	2145.28	1.84608	0.259638	0.258838	0.040105	0.0105588	534.9	0.245918	210	2569.6	-28.5496	1.27	59.17	0.659731	904.667	0.22636	0.792217	2.91894	29.7467	449.992	31.7567	31.42	59.69	59.2348	937.876	30.2038	1.12542	1.57362	0.438258	0.792678	2.86343	367.435
2024-04-17	Herbaceous	24	Eggplant	26.8616	22.8118	23.3778	140.913	144.249	0.575075	50.5347	2077.78	1.97254	0.264965	0.258838	0.040105	0.0105588	534.9	0.245918	210	2569.6	-28.5496	1.27	59.17	0.507211	1073.33	0.301671	0.792369	2.91987	30.6033	449.968	32	31.7667	63.59	58.0357	1072.08	30.416	1.11486	1.62845	0.472307	0.863039	2.86037	368.756
2024-04-17	Herbaceous	25	Eggplant	22.9841	23.0597	23.6166	141.201	144.479	0.528335	49.4105	2125.06	1.88268	0.264847	0.258838	0.040105	0.0105588	534.9	0.245918	210	2569.6	-28.5496	1.27	59.17	0.658309	828.667	0.261921	0.731245	2.91919	30	450.006	32.1833	32.2352	58.5933	55.8996	815.549	30.5889	1.17696	1.70181	0.446968	0.810621	2.86171	375.281
2024-04-17	Herbaceous	26	Eggplant	21.4757	17.9501	19.2771	109.31	116.836	0.661263	48.0959	2183.14	1.78035	0.27666	0.258838	0.040105	0.0105588	534.9	0.245918	210	2569.6	-28.5496	1.27	59.17	0.643763	656	0.320392	0.986553	2.91934	29.28	449.981	32.2333	32.2861	57.1367	52.6856	669.596	29.9913	1.03841	1.70153	0.529675	0.984488	2.86394	386.301
2024-04-17	Herbaceous	27	Eggplant	20.3675	19.1257	20.1692	121.812	128.254	0.303468	50.0726	2096.96	1.93534	0.272527	0.258838	0.040105	0.0105588	534.9	0.245918	210	2569.6	-28.5496	1.27	59.17	0.675839	696.333	0.144971	0.385687	2.9193	30.3567	449.954	32.18	32.3328	55.51	55.6428	693.528	31.5885	1.48278	1.95755	0.295558	0.512968	2.86202	357.891
2024-04-17	Herbaceous	28	Eggplant	25.57	24.9636	25.2084	150.063	151.496	0.52502	47.7658	2198.23	1.75512	0.261309	0.258838	0.040105	0.0105588	534.9	0.245918	210	2569.6	-28.5496	1.27	59.17	0.638734	907.667	0.233644	0.759823	2.91985	29.0967	449.919	31.88	31.8312	53.8067	54.7218	909.652	30.3548	1.21905	1.75991	0.393228	0.701957	2.86164	360.559
2024-04-17	Herbaceous	29	Eggplant	19.2631	16.9213	18.2139	107.644	115.255	0.469192	50.994	2059.06	2.00989	0.277138	0.258838	0.040105	0.0105588	534.9	0.245918	210	2569.6	-28.5496	1.27	59.17	0.478383	869.333	0.180063	0.698343	2.92083	30.8467	449.991	32.71	32.5876	57.9033	53.1095	878.219	31.1788	1.32258	1.93599	0.420953	0.757473	2.8645	380.739
2024-04-17	Herbaceous	30	Eggplant	17.0407	14.8553	16.1544	97.6279	105.476	0.331446	51.9038	2022.97	2.08491	0.279645	0.258838	0.040105	0.0105588	534.9	0.245918	210	2569.6	-28.5496	1.27	59.17	0.589647	639.667	0.101265	0.494632	2.91958	31.3233	449.996	32.9567	32.7936	56.4867	51.9215	691.349	31.6252	1.50996	2.08186	0.306062	0.532762	2.86291	371.397
2024-04-17	Herbaceous	31	Eggplant	16.9702	16.2454	17.5452	104.32	112.059	0.392506	51.0446	2057.03	2.01402	0.278041	0.258838	0.040105	0.0105588	534.9	0.245918	210	2569.6	-28.5496	1.27	59.17	0.53547	752.667	0.115926	0.607861	2.91974	30.8733	449.971	33.2367	33.1125	52.8267	49.7388	738.752	31.6732	1.49657	2.15867	0.34061	0.59889	2.85854	376.4
2024-04-17	Herbaceous	32	Eggplant	19.589	19.0055	20.2175	116.375	123.387	0.504228	48.3432	2171.97	1.79937	0.274436	0.258838	0.040105	0.0105588	534.9	0.245918	210	2569.6	-28.5496	1.27	59.17	0.562005	800	0.144256	0.831281	2.92006	29.4167	450.061	33.1233	33.1827	48.2967	49.9293	801.372	31.001	1.33957	1.96314	0.46697	0.852011	2.85901	383.977
2024-04-17	Herbaceous	33	Eggplant	15.5403	12.1027	13.3576	77.3442	84.5522	0.36928	48.2103	2177.96	1.78914	0.28296	0.258838	0.040105	0.0105588	534.9	0.245918	210	2569.6	-28.5496	1.27	59.17	0.61866	483	0.0843837	0.597574	2.92102	29.3433	450.031	32.8	33.0675	49.09	45.8411	469.26	31.1003	1.39451	2.21249	0.310136	0.54047	2.8637	376.564
2024-04-17	Herbaceous	34	Eggplant	19.6479	19.4284	20.4061	123.948	130.124	0.254499	49.2139	2133.55	1.86719	0.271736	0.258838	0.040105	0.0105588	534.9	0.245918	210	2569.6	-28.5496	1.27	59.17	0.640763	747.333	0.058601	0.389524	2.91955	29.8933	449.977	31.2367	30.9977	60.0733	52.8321	750.928	30.0211	1.3185	1.88247	0.330684	0.579778	2.85938	367.979
2024-04-17	Herbaceous	35	Eggplant	12.7687	10.3881	11.4379	71.4525	78.281	0.121848	48.7069	2155.75	1.82755	0.283575	0.258838	0.040105	0.0105588	534.9	0.245918	210	2569.6	-28.5496	1.27	59.17	0.656742	420.333	0.024334	0.1798	2.91987	29.6167	450.022	31.1233	31.3066	55.3667	52.8611	406.157	30.3422	1.55659	1.91815	0.162161	0.271118	2.85958	352.448
2024-04-17	Herbaceous	36	Eggplant	12.8641	11.0987	12.2723	70.8774	77.6655	0.260275	46.6281	2251.86	1.66958	0.283628	0.258838	0.040105	0.0105588	534.9	0.245918	210	2569.6	-28.5496	1.27	59.17	0.725695	377.333	0.0273913	0.439434	2.91963	28.4567	450.022	30.9867	30.8598	58.35	54.9497	383.582	29.3863	1.10966	1.65331	0.34444	0.606271	2.85974	394.278
2024-07-26	Woody	1	Lemon	5.74864	6.50306	6.96304	83.8749	91.4181	0.0350671	66.0441	1589.85	3.43515	0.282116	0.258838	0.040105	0.0105588	534.9	0.245918	210	2569.6	-28.5496	1.27	59.17	0.505792	640.667	0.002582	0.0543807	2.9205	37.97	430.003	37.96	37.9285	49.0967	48.1888	645.194	38.2366	3.31817	3.54746	0.0393435	0.0636144	2.86359	260.763
2024-07-26	Woody	2	Lemon	7.15507	7.07847	7.38283	111.198	118.611	0.03379	72.5468	1447.34	4.17324	0.276096	0.258838	0.040105	0.0105588	534.9	0.245918	210	2569.6	-28.5496	1.27	59.17	0.246615	1742	0.003806	0.051014	2.92021	40.64	430.017	38.03	37.835	48.35	49.8202	1718.99	39.5893	4.36438	3.96542	0.0359086	0.0580076	2.86012	206.4
2024-07-26	Woody	3	Lemon	8.11463	7.32965	7.55433	124.09	130.248	0.0343033	75.6088	1388.73	4.54657	0.271682	0.258838	0.040105	0.0105588	534.9	0.245918	210	2569.6	-28.5496	1.27	59.17	0.243976	1965	0.002416	0.053291	2.91989	41.83	429.978	38.4033	38.3737	48.5633	48.1736	1969.54	40.6465	4.77314	4.40101	0.045567	0.0738003	2.86357	223.949
2024-07-26	Woody	4	Lemon	4.57092	3.41126	3.52104	106.251	113.922	0.0137003	77.441	1355.87	4.77788	0.277525	0.258838	0.040105	0.0105588	534.9	0.245918	210	2569.6	-28.5496	1.27	59.17	0.217267	1889.33	0.00139733	0.020648	2.91987	42.5233	429.98	38.8533	38.6059	46.93	46.5785	1894.11	40.7572	5.16053	4.51476	0.0288037	0.0464426	2.86203	243.167
2024-07-26	Woody	5	Lemon	5.58466	3.82157	4.09174	86.9668	94.6308	0.01991	78.6945	1334.27	4.93955	0.281649	0.258838	0.040105	0.0105588	534.9	0.245918	210	2569.6	-28.5496	1.27	59.17	0.177615	1891.67	0.00327333	0.0288273	2.92042	42.99	429.98	39.4533	39.289	45.8367	45.7985	1899.37	41.4581	5.32374	4.74256	0.0296201	0.0477678	2.86519	213.205
2024-07-26	Woody	6	Lemon	1.76572	2.09047	2.29717	69.236	75.9061	0.0117929	80.2022	1309.19	5.1377	0.283774	0.258838	0.040105	0.0105588	534.9	0.245918	210	2569.6	-28.5496	1.27	59.17	0.169797	1575.33	0.00401567	0.0149227	2.91995	43.5433	429.988	41.9667	41.9355	38.9167	39.7823	1613.78	43.7307	5.70359	5.75689	0.0122788	0.0197103	2.86641	252.131
2024-07-26	Woody	7	Lemon	2.59606	0.811718	1.17645	50.6361	55.7419	0.0147389	85.6753	1225.56	5.89098	0.284938	0.258838	0.040105	0.0105588	534.9	0.245918	210	2569.6	-28.5496	1.27	59.17	0.0973437	2009.67	0.001399	0.022329	2.92059	45.4833	429.982	42.0567	42.2534	39.1033	39.0001	1994.53	44.3184	6.59227	6.04675	0.0178498	0.0286958	2.86252	248.696
2024-07-26	Woody	8	Lemon	4.1011	4.08247	4.34243	87.3277	95.0041	0.020122	76.1074	1379.63	4.60892	0.281591	0.258838	0.040105	0.0105588	534.9	0.245918	210	2569.6	-28.5496	1.27	59.17	0.344503	979.333	0.00291133	0.02954	2.92118	42.02	430.009	42.13	41.8371	38.37	38.9996	922.533	42.7156	5.01129	5.37185	0.0266088	0.0428769	2.86545	243.505
2024-07-26	Woody	9	Lemon	2.3423	2.58207	2.9521	56.9117	62.5831	0.0199089	75.3475	1393.54	4.51407	0.284632	0.258838	0.040105	0.0105588	534.9	0.245918	210	2569.6	-28.5496	1.27	59.17	0.237616	925.333	0.00273133	0.029376	2.92015	41.73	429.955	41.45	40.8212	39.6267	39.3135	916.194	41.6774	4.90116	5.0595	0.0228691	0.0368157	2.86169	294.37
2024-07-26	Woody	10	Lemon	3.81779	3.76059	4.0025	76.9242	84.1074	0.0177822	71.5489	1467.53	4.05514	0.283008	0.258838	0.040105	0.0105588	534.9	0.245918	210	2569.6	-28.5496	1.27	59.17	0.412764	720	0.00352333	0.0251153	2.92059	40.2433	429.992	41.1033	40.9393	42.0333	40.9271	745.813	41.5365	4.16733	4.85448	0.0234134	0.0376961	2.86104	237.932
2024-07-26	Woody	11	Lemon	0.280692	-0.687927	-0.431787	18.9538	20.9222	0.00947004	70.0199	1499.57	3.8776	0.285719	0.258838	0.040105	0.0105588	534.9	0.245918	210	2569.6	-28.5496	1.27	59.17	0.663685	110.333	0.002911	0.0122877	2.91993	39.6267	429.987	40.4367	40.4119	44.9533	43.0015	107.566	40.3399	3.83896	4.29054	0.0134935	0.0216675	2.86375	379.799
2024-07-26	Woody	12	Lemon	0.0305293	-1.65051	-1.45764	11.5059	12.7043	0.00728758	69.1316	1518.84	3.77634	0.285798	0.258838	0.040105	0.0105588	534.9	0.245918	210	2569.6	-28.5496	1.27	59.17	0.749191	59.3333	0.00315033	0.008534	2.91978	39.2633	429.994	40.07	39.988	44.9567	43.8222	56.6643	40.0486	3.7692	4.18618	0.0120083	0.0192748	2.86536	398.421
2024-11-13	Woody	1	Loquat	6.45017	8.56588	9.07548	71.162	77.9702	0.0393869	40.873	2568.94	1.27068	0.283602	0.258838	0.040105	0.0105588	534.9	0.245918	210	2569.6	-28.5496	1.27	59.17	0.171117	1606.67	0.00807033	0.0558687	2.91895	25.0067	409.995	21.1633	21.4808	45.12	43.7603	1606.24	24.1082	2.00391	1.88958	0.0350438	0.0565955	2.87397	213.844
2024-11-13	Woody	2	Loquat	5.08248	6.51847	6.92162	56.8391	62.5042	0.0295828	40.8782	2568.61	1.27102	0.284636	0.258838	0.040105	0.0105588	534.9	0.245918	210	2569.6	-28.5496	1.27	59.17	0.133681	1642.67	0.010869	0.036893	2.91869	25.01	410.013	21.2733	21.3453	44.7367	44.3284	1640.42	23.4503	2.01904	1.76738	0.0315588	0.0509195	2.87417	237.723
2024-11-13	Woody	3	Loquat	2.73987	3.79649	3.99471	40.2171	44.3297	0.0152391	40.2299	2610	1.22959	0.285307	0.258838	0.040105	0.0105588	534.9	0.245918	210	2569.6	-28.5496	1.27	59.17	0.0958517	1621	0.00437267	0.0201337	2.91882	24.5967	409.998	21.4833	21.7507	41.9467	43.2571	1647.04	23.9935	2.01142	1.86332	0.0164075	0.0263665	2.8755	232.333
2024-11-13	Woody	4	Loquat	6.88338	10.214	10.8636	77.9897	85.2352	0.0506979	39.8058	2637.8	1.20288	0.282885	0.258838	0.040105	0.0105588	534.9	0.245918	210	2569.6	-28.5496	1.27	59.17	0.181001	1664.67	0.005686	0.0771473	2.91912	24.3233	409.996	21.5067	21.769	42.6933	43.1331	1658.02	23.4063	1.90334	1.7613	0.0535706	0.0869457	2.87358	269.147
2024-11-13	Woody	5	Loquat	3.83348	3.81241	3.88644	64.5407	70.8517	0.0122064	40.9836	2562	1.27782	0.284148	0.258838	0.040105	0.0105588	534.9	0.245918	210	2569.6	-28.5496	1.27	59.17	0.149221	1671	0.00185867	0.0177647	2.9196	25.0767	409.976	21.82	21.9844	40.9933	43.1697	1674.8	24.0404	2.10577	1.85783	0.0187222	0.0301049	2.87341	194.4
2024-11-13	Woody	6	Loquat	2.82403	5.00169	5.22958	53.9621	59.3714	0.0194944	41.9152	2505.06	1.33875	0.284785	0.258838	0.040105	0.0105588	534.9	0.245918	210	2569.6	-28.5496	1.27	59.17	0.118791	1755	0.003417	0.0280057	2.9188	25.66	409.993	21.9467	22.2478	39.82	43.1467	1655.92	24.183	2.23079	1.86575	0.0146912	0.023598	2.87424	206.825
2024-11-13	Woody	7	Loquat	5.97351	7.86768	8.12015	85.0136	92.6044	0.0284996	40.9994	2561.01	1.27884	0.28195	0.258838	0.040105	0.0105588	534.9	0.245918	210	2569.6	-28.5496	1.27	59.17	0.208007	1579	0.003042	0.043098	2.9193	25.0867	409.985	22.2333	22.3161	39.89	40.0787	1598.75	24.4226	2.08994	1.98769	0.0312601	0.0504335	2.87342	206.727
2024-11-13	Woody	8	Loquat	3.82103	6.36299	6.5836	71.8424	78.698	0.0231583	41.6793	2519.23	1.32319	0.283538	0.258838	0.040105	0.0105588	534.9	0.245918	210	2569.6	-28.5496	1.27	59.17	0.168557	1646.67	0.0100707	0.027228	2.91912	25.5133	409.98	22.27	22.4077	39.4933	38.8874	1645.42	24.3903	2.19127	2.0081	0.0191613	0.0308145	2.87384	198.984
2024-11-13	Woody	9	Loquat	3.26542	3.66239	3.71616	75.5682	82.6687	0.011416	42.5968	2464.98	1.38426	0.283159	0.258838	0.040105	0.0105588	534.9	0.245918	210	2569.6	-28.5496	1.27	59.17	0.18209	1603.33	0.00233867	0.0160033	2.9186	26.08	409.989	22.5	22.5728	39.5967	38.1232	1640.07	24.7091	2.29338	2.07746	0.0178603	0.0287123	2.87327	215.457
2024-11-13	Woody	10	Loquat	4.71444	6.78081	7.20341	60.8659	66.8764	0.0314591	43.1386	2434.01	1.42101	0.284399	0.258838	0.040105	0.0105588	534.9	0.245918	210	2569.6	-28.5496	1.27	59.17	0.142862	1646	0.014838	0.0359357	2.9194	26.41	410.001	22.52	22.7248	38.8567	38.126	1638.38	24.6839	2.36369	2.06298	0.0301933	0.0486985	2.87398	241.19
2024-11-13	Woody	11	Loquat	1.50559	2.50973	2.6509	31.681	34.9462	0.0102516	42.4717	2472.24	1.37585	0.285515	0.258838	0.040105	0.0105588	534.9	0.245918	210	2569.6	-28.5496	1.27	59.17	0.0942967	1298	0.00306767	0.01339	2.91811	26.0033	409.992	22.6067	22.7349	38.1133	37.8337	1248.53	25.4287	2.31519	2.21206	0.00870586	0.0139617	2.87307	224.597
2024-11-13	Woody	12	Loquat	1.22533	3.21211	3.37722	38.2143	42.1303	0.0128308	42.3957	2476.67	1.37075	0.285362	0.258838	0.040105	0.0105588	534.9	0.245918	210	2569.6	-28.5496	1.27	59.17	0.088107	1675.67	0.005185	0.0154217	2.91864	25.9567	410.002	22.5933	22.8498	37.0867	38.1165	1692.11	24.9059	2.33298	2.09683	0.00875882	0.0140469	2.87373	257.784
2024-11-13	Woody	13	Loquat	1.57845	2.77582	3.10571	21.3975	23.617	0.0253809	36.5111	2875.84	1.00568	0.285687	0.258838	0.040105	0.0105588	534.9	0.245918	210	2569.6	-28.5496	1.27	59.17	0.716769	115.333	0.00415633	0.0368523	2.91895	22.1133	410.057	22.6267	22.8748	39.94	38.8301	118.737	22.8469	1.54995	1.70706	0.0219415	0.0353117	2.87182	327.359
2024-11-13	Woody	14	Loquat	3.87164	4.65377	4.88397	49.1232	54.0884	0.0185892	41.5885	2524.74	1.31722	0.285001	0.258838	0.040105	0.0105588	534.9	0.245918	210	2569.6	-28.5496	1.27	59.17	0.134757	1408.33	0.00485533	0.0250773	2.91913	25.4567	410.003	22.6267	22.6272	41.2867	41.118	1439.89	24.6495	2.11051	1.98034	0.0230981	0.0371845	2.87158	230.651
2024-11-13	Woody	15	Loquat	1.20525	1.83655	2.05119	17.3348	19.1363	0.012432	37.3726	2809.54	1.05548	0.285738	0.258838	0.040105	0.0105588	534.9	0.245918	210	2569.6	-28.5496	1.27	59.17	0.72795	92	0.00420233	0.0157667	2.91906	22.7067	410.015	22.86	22.7483	41.86	41.0996	75.7058	22.8552	1.59054	1.65375	0.0109424	0.0175588	2.87268	289.978
2024-11-13	Woody	16	Loquat	1.58559	3.6501	3.90034	36.1111	39.819	0.016753	41.3595	2538.72	1.30223	0.285416	0.258838	0.040105	0.0105588	534.9	0.245918	210	2569.6	-28.5496	1.27	59.17	0.104739	1332	0.00807633	0.0188513	2.91828	25.3133	410.011	23.08	23.0323	41.13	41.2125	1332.11	25.1304	2.06084	2.04014	0.0176874	0.0284331	2.8735	307.879
2024-07-26	Woody	1	Orange	6.78467	7.50182	8.29769	71.9864	78.8519	0.0713854	62.1286	1690.04	3.02648	0.283524	0.258838	0.040105	0.0105588	534.9	0.245918	210	2569.6	-28.5496	1.27	59.17	0.168724	1648.33	0.00708833	0.110618	2.92012	36.2567	429.972	33.9	34.1484	60.9933	60.6539	1697.47	36.0303	2.70625	2.71107	0.0646779	0.105293	2.86258	305.277
2024-07-26	Woody	2	Orange	4.55538	5.57883	6.17111	64.488	70.7948	0.0423077	64.3289	1632.24	3.25283	0.284152	0.258838	0.040105	0.0105588	534.9	0.245918	210	2569.6	-28.5496	1.27	59.17	0.148861	1673.67	0.00642767	0.0623977	2.92074	37.23	429.98	34.3967	34.1913	59.32	61.0253	1575.86	35.919	3.0733	2.64674	0.0576901	0.0937392	2.8654	332.036
2024-07-26	Woody	3	Orange	11.4255	10.9183	11.8041	98.8735	106.715	0.0986545	63.8717	1643.92	3.2051	0.279367	0.258838	0.040105	0.0105588	534.9	0.245918	210	2569.6	-28.5496	1.27	59.17	0.222908	1713.67	0.007864	0.156902	2.92022	37.03	429.972	35.0533	34.9606	57.6833	59.9609	1693.89	36.4582	2.88612	2.74137	0.10601	0.174522	2.86446	300.02
2024-07-26	Woody	4	Orange	6.19413	6.56481	7.09747	80.2205	87.5885	0.0394986	66.13	1587.78	3.44443	0.282611	0.258838	0.040105	0.0105588	534.9	0.245918	210	2569.6	-28.5496	1.27	59.17	0.189287	1637.33	0.00269233	0.0616003	2.9207	38.0067	429.999	35.41	35.2405	55.9167	59.7212	1614.86	37.0653	3.3548	2.90895	0.0465342	0.0753884	2.86336	276.605
2024-07-26	Woody	5	Orange	9.22583	9.22022	10.0395	90.3168	98.0801	0.0783427	65.3752	1606.11	3.36345	0.281087	0.258838	0.040105	0.0105588	534.9	0.245918	210	2569.6	-28.5496	1.27	59.17	0.214992	1623	0.00598167	0.123707	2.92065	37.6833	429.975	35.6733	35.5384	55.5533	55.602	1633.97	37.1508	3.1474	3.12155	0.084269	0.137914	2.864	297.14
2024-07-26	Woody	6	Orange	8.94279	8.76636	9.39812	99.2924	107.131	0.058043	68.8806	1524.38	3.74798	0.279272	0.258838	0.040105	0.0105588	534.9	0.245918	210	2569.6	-28.5496	1.27	59.17	0.208747	1837.67	0.00189133	0.093472	2.92019	39.16	430.006	36.14	35.849	54.54	55.0345	1817.87	37.6725	3.685	3.2823	0.0632223	0.10288	2.86658	265.346
2024-07-26	Woody	7	Orange	6.93371	6.09008	6.62212	80.0457	87.4044	0.0389315	69.4484	1511.91	3.81229	0.282634	0.258838	0.040105	0.0105588	534.9	0.245918	210	2569.6	-28.5496	1.27	59.17	0.183931	1681.33	0.00381333	0.0595017	2.9203	39.3933	429.964	36.75	36.7709	54.4467	52.2222	1612.03	38.5519	3.70916	3.60733	0.0418264	0.0676772	2.86527	239.808
2024-07-26	Woody	8	Orange	11.6535	9.82304	10.6585	99.4631	107.3	0.0925985	69.6113	1508.38	3.83085	0.279233	0.258838	0.040105	0.0105588	534.9	0.245918	210	2569.6	-28.5496	1.27	59.17	0.211291	1818.67	0.002957	0.151661	2.91972	39.46	430.012	37.0933	36.908	52.93	52.287	1774.1	38.1863	3.65088	3.44486	0.099926	0.164235	2.86317	287.11
2024-07-26	Woody	9	Orange	11.485	8.66507	9.57714	86.2753	93.9147	0.103824	68.6546	1529.39	3.72254	0.281757	0.258838	0.040105	0.0105588	534.9	0.245918	210	2569.6	-28.5496	1.27	59.17	0.187538	1777.33	0.005173	0.168925	2.92063	39.0667	430.007	37.86	37.6621	48.7467	49.1822	1760.05	38.9373	3.61419	3.78828	0.104586	0.172103	2.86907	291.646
2024-07-26	Woody	10	Orange	10.4447	10.4852	11.3033	104.733	112.459	0.0967734	69.6194	1508.2	3.83178	0.277933	0.258838	0.040105	0.0105588	534.9	0.245918	210	2569.6	-28.5496	1.27	59.17	0.247378	1635.67	0.00400867	0.157812	2.92062	39.4633	429.96	38.3267	38.2201	47.4133	49.0521	1615.06	39.0929	3.77663	3.75716	0.106037	0.174568	2.86347	303.158
2024-07-26	Woody	11	Orange	6.17436	5.68083	6.3103	75.4957	82.5917	0.0474085	72.5299	1447.68	4.17123	0.283167	0.258838	0.040105	0.0105588	534.9	0.245918	210	2569.6	-28.5496	1.27	59.17	0.165347	1764	0.00312467	0.0743167	2.92033	40.6333	429.969	38.6067	38.9155	46.25	48.683	1751.31	40.9313	4.36766	4.3853	0.0388678	0.0628367	2.86656	243.417
2024-07-26	Woody	12	Orange	-0.785047	-0.829592	-0.599053	15.3435	16.9394	0.0114444	66.31	1583.47	3.46389	0.28576	0.258838	0.040105	0.0105588	534.9	0.245918	210	2569.6	-28.5496	1.27	59.17	0.443479	133.667	0.00441267	0.013961	2.92103	38.0833	429.946	38.5667	38.6162	47.14	46.7555	139.047	38.6611	3.4343	3.68141	0.0164649	0.0264599	2.86636	451.097
2024-07-03	Woody	1	Peach	18.4425	18.9281	19.7242	128.794	134.284	0.218876	51.2979	2046.87	2.03479	0.26987	0.258838	0.040105	0.0105588	534.9	0.245918	210	2569.6	-28.5496	1.27	59.17	0.669397	743.333	0.00635067	0.382426	2.91978	31.0067	424.906	32.1433	31.654	58.1033	58.0602	713.184	31.4345	1.52408	1.90577	0.211771	0.358966	2.86075	317.397
2024-07-03	Woody	2	Peach	18.1182	17.8479	18.8577	119.991	126.641	0.255651	51.425	2041.81	2.04525	0.273184	0.258838	0.040105	0.0105588	534.9	0.245918	210	2569.6	-28.5496	1.27	59.17	0.650174	713	0.002266	0.461886	2.91924	31.0733	424.966	32.6067	32.1558	57.2933	58.0198	723.72	31.6978	1.47967	1.89899	0.211928	0.359209	2.86624	319.188
2024-07-03	Woody	3	Peach	19.8273	20.5608	21.0102	141.627	144.82	0.218642	52.1993	2011.52	2.10959	0.264674	0.258838	0.040105	0.0105588	534.9	0.245918	210	2569.6	-28.5496	1.27	59.17	0.639957	855	0.00828533	0.37959	2.91929	31.4767	424.982	32.89	32.6418	54.1033	54.0136	879.791	32.2324	1.7059	2.16388	0.200093	0.338057	2.86287	303.486
2024-07-03	Woody	4	Peach	20.0481	23.2228	23.1179	160.185	159.432	0.241505	53.0092	1980.79	2.17799	0.257622	0.258838	0.040105	0.0105588	534.9	0.245918	210	2569.6	-28.5496	1.27	59.17	0.644872	959.667	0.00329967	0.431601	2.91987	31.8933	424.981	33.22	32.9626	54.27	51.8496	945.806	32.3097	1.7276	2.24544	0.21846	0.370988	2.86221	309.96
2024-07-03	Woody	5	Peach	20.1914	18.8008	19.2701	138.807	142.554	0.159064	54.3132	1933.23	2.2905	0.265825	0.258838	0.040105	0.0105588	534.9	0.245918	210	2569.6	-28.5496	1.27	59.17	0.537345	998	0.00407667	0.27028	2.91986	32.5533	425.005	33.17	33.0268	53.14	52.0535	976.306	32.8689	2.02925	2.38124	0.19011	0.320295	2.8639	295.045
2024-07-03	Woody	6	Peach	22.2454	24.6078	24.1833	171.622	168.517	0.248012	54.0344	1943.21	2.2662	0.254154	0.258838	0.040105	0.0105588	534.9	0.245918	210	2569.6	-28.5496	1.27	59.17	0.518277	1279.33	0.00468033	0.443104	2.9197	32.4133	424.99	33.63	33.178	51.9267	50.8377	1192.16	33.1369	1.89821	2.49698	0.228998	0.390051	2.85995	302.123
2024-07-03	Woody	7	Peach	22.2674	22.3502	21.8516	180.84	176.036	0.149406	58.4056	1797.77	2.66266	0.251962	0.258838	0.040105	0.0105588	534.9	0.245918	210	2569.6	-28.5496	1.27	59.17	0.451915	1546	0.000305	0.256719	2.91974	34.5433	424.993	33.7	33.6509	54.78	51.7194	1524.64	34.1744	2.4139	2.6852	0.171372	0.287239	2.86193	269.186
2024-07-03	Woody	8	Peach	24.3277	26.6927	25.7131	202.77	194.773	0.242357	60.5774	1733.32	2.87196	0.24863	0.258838	0.040105	0.0105588	534.9	0.245918	210	2569.6	-28.5496	1.27	59.17	0.353992	2213	6.67E-06	0.437506	2.92039	35.5533	425.017	34.37	33.9689	52.61	53.0105	2172.37	34.878	2.585	2.78291	0.224255	0.381436	2.86342	288.371
2024-07-03	Woody	9	Peach	22.6973	24.4936	23.6482	202.972	194.951	0.181077	63.1833	1661.83	3.13392	0.248609	0.258838	0.040105	0.0105588	534.9	0.245918	210	2569.6	-28.5496	1.27	59.17	0.361478	2169.33	0.00507733	0.310581	2.91959	36.7267	424.998	35.09	34.8806	50.5467	49.894	2138.01	35.924	3.02345	3.14436	0.190119	0.32033	2.86022	276.38
2024-07-03	Woody	10	Peach	5.24812	5.95811	6.7611	49.8348	54.8663	0.184106	55.4064	1895.09	2.38708	0.284972	0.258838	0.040105	0.0105588	534.9	0.245918	210	2569.6	-28.5496	1.27	59.17	0.775299	248.333	0.00595833	0.315311	2.91965	33.0967	424.982	35.8833	35.665	48.4967	46.9053	180.171	34.9215	1.99128	2.87535	0.162637	0.271946	2.86046	370.445
2024-07-03	Woody	11	Peach	14.6956	14.6798	15.279	124.897	130.948	0.0963507	57.7729	1817.46	2.60323	0.271378	0.258838	0.040105	0.0105588	534.9	0.245918	210	2569.6	-28.5496	1.27	59.17	0.618892	779.667	0.00562967	0.155305	2.92035	34.2433	424.994	34.95	34.8776	50.5633	48.6906	771.25	34.9222	2.4332	2.89245	0.101131	0.166276	2.85938	256.501
2024-07-03	Woody	12	Peach	17.0628	18.7036	19.1016	141.406	144.643	0.159757	56.2364	1867.12	2.46178	0.264764	0.258838	0.040105	0.0105588	534.9	0.245918	210	2569.6	-28.5496	1.27	59.17	0.630842	866	0.004065	0.271588	2.91961	33.5033	425.023	34.8933	34.8398	48.5733	50.0012	849.695	34.6749	2.26072	2.74818	0.147034	0.2448	2.86146	284.674
2024-07-03	Woody	13	Peach	5.9575	6.69803	6.74935	138.113	141.993	0.0230714	61.9654	1694.49	3.01002	0.266109	0.258838	0.040105	0.0105588	534.9	0.245918	210	2569.6	-28.5496	1.27	59.17	0.500552	1066	0.00196133	0.035316	2.91984	36.1833	424.994	35.1667	34.6562	48.3033	48.9558	1109.77	35.4852	3.23346	3.08896	0.023158	0.0372831	2.85812	149.915
2024-07-03	Woody	14	Peach	17.6274	18.5111	18.0547	205.308	197.013	0.0866773	65.4682	1603.83	3.37337	0.24838	0.258838	0.040105	0.0105588	534.9	0.245918	210	2569.6	-28.5496	1.27	59.17	0.427674	1854.67	0.00272233	0.141608	2.92066	37.7233	425.017	35.17	35.0539	49.8033	48.9936	1846.28	36.3482	3.53835	3.30841	0.116755	0.192794	2.85755	247.16
2024-07-03	Woody	15	Peach	12.2077	13.4941	13.7221	142.11	145.206	0.0782946	67.0815	1565.26	3.54793	0.264477	0.258838	0.040105	0.0105588	534.9	0.245918	210	2569.6	-28.5496	1.27	59.17	0.308964	1777	0.00289433	0.126934	2.92037	38.41	424.962	36.11	35.9504	47.1967	44.6877	1770.78	37.0971	3.79831	3.67833	0.0852902	0.139631	2.85866	255.12
2024-07-03	Woody	16	Peach	12.9443	12.6699	13.0219	133.658	138.35	0.0750113	66.9551	1568.22	3.53409	0.267925	0.258838	0.040105	0.0105588	534.9	0.245918	210	2569.6	-28.5496	1.27	59.17	0.280842	1838.67	0.00467367	0.119388	2.92052	38.3567	424.981	36.36	36.1893	46.5267	46.9708	1837.98	37.6747	3.79382	3.70792	0.0976632	0.160423	2.85975	264.867
2024-07-03	Woody	17	Peach	14.5527	10.7005	11.0377	127.282	132.998	0.0557997	67.5973	1553.32	3.6047	0.270462	0.258838	0.040105	0.0105588	534.9	0.245918	210	2569.6	-28.5496	1.27	59.17	0.262731	1871.67	0.00344333	0.0880563	2.91986	38.6267	424.988	36.48	36.2456	46.8467	46.8569	1865.78	37.5301	3.89454	3.65483	0.100633	0.165437	2.85836	252.778
2024-07-03	Woody	18	Peach	15.2755	14.9651	15.1263	147.863	149.765	0.0967306	67.2874	1560.47	3.57054	0.262168	0.258838	0.040105	0.0105588	534.9	0.245918	210	2569.6	-28.5496	1.27	59.17	0.301455	1895	0.00250367	0.159382	2.92067	38.4967	425.013	36.83	36.5543	45.75	45.1743	1881.57	37.4448	3.77177	3.67995	0.144445	0.240328	2.85821	289.707
2024-07-03	Woody	19	Peach	-0.126798	-1.5696	-1.40503	9.66905	10.6768	0.0150135	64.5509	1626.62	3.27614	0.285814	0.258838	0.040105	0.0105588	534.9	0.245918	210	2569.6	-28.5496	1.27	59.17	0.76758	48.6667	0.00468933	0.019449	2.9197	37.3267	424.99	38.2567	36.7257	42.8333	44.8487	39.7996	36.5437	3.50246	3.36394	0.0320805	0.0517721	2.85657	405.617
2024-07-03	Woody	20	Peach	-1.06499	-0.911943	-0.707436	12.5045	13.8065	0.0206976	62.3891	1682.99	3.05283	0.285789	0.258838	0.040105	0.0105588	534.9	0.245918	210	2569.6	-28.5496	1.27	59.17	0.770906	62.6667	0.00541767	0.027934	2.91968	36.3733	425.034	36.9733	37.1191	45.48	42.2088	44.0421	36.7531	3.19667	3.54188	0.0348549	0.0562917	2.85755	430.606
2024-07-03	Woody	21	Peach	-0.0308631	-1.43955	-1.28649	8.87644	9.80177	0.0259541	61.6547	1703.03	2.97883	0.285821	0.258838	0.040105	0.0105588	534.9	0.245918	210	2569.6	-28.5496	1.27	59.17	0.779396	44	0.004024	0.0379243	2.92018	36.0433	424.988	36.64	36.9679	46.3867	45.6787	30.5517	36.6475	3.07216	3.30965	0.035381	0.0571482	2.85648	402.936
2024-07-03	Woody	22	Peach	1.21835	1.27176	1.59552	26.3676	29.0951	0.0190676	60.1856	1744.6	2.8336	0.285613	0.258838	0.040105	0.0105588	534.9	0.245918	210	2569.6	-28.5496	1.27	59.17	0.773688	131.667	0.0103117	0.0203483	2.91987	35.3733	424.988	36.2033	36.3726	47.33	46.0334	116.906	36.376	2.8895	3.28887	0.0112199	0.0180057	2.85793	295.505
2024-07-03	Woody	23	Peach	6.61539	6.63324	7.41231	61.551	67.6187	0.0775502	59.4798	1765.31	2.76516	0.284354	0.258838	0.040105	0.0105588	534.9	0.245918	210	2569.6	-28.5496	1.27	59.17	0.755712	314.667	0.00597733	0.122352	2.91946	35.0467	425.018	36.6267	36.1402	45.6033	47.0004	305.498	35.9689	2.72694	3.13156	0.0986266	0.162054	2.85684	334.627
2024-07-03	Woody	24	Peach	2.82034	1.85291	2.03091	42.4173	46.7441	0.009666	63.3642	1657.09	3.15255	0.285241	0.258838	0.040105	0.0105588	534.9	0.245918	210	2569.6	-28.5496	1.27	59.17	0.738179	222	0.00299633	0.0125177	2.92039	36.8067	425.003	37.13	36.7941	45.62	45.0721	197.329	37.0827	3.32694	3.52345	0.018224	0.0293011	2.85411	248.669
2024-07-03	Woody	25	Peach	2.01699	1.22813	1.57689	29.3424	32.3717	0.0204911	64.2372	1634.57	3.24324	0.28556	0.258838	0.040105	0.0105588	534.9	0.245918	210	2569.6	-28.5496	1.27	59.17	0.762525	148.667	0.00473733	0.0282877	2.92059	37.19	425.015	37.73	37.4656	45.53	45.9055	144.282	37.7452	3.34963	3.59726	0.0331562	0.0535225	2.85712	340.116
2024-07-03	Woody	26	Peach	8.61919	5.63261	5.94733	95.6624	103.507	0.0277931	72.311	1452.06	4.14517	0.280063	0.258838	0.040105	0.0105588	534.9	0.245918	210	2569.6	-28.5496	1.27	59.17	0.232199	1591.67	0.00309033	0.0418897	2.92072	40.5467	425.005	37.63	37.7872	45.51	42.7163	1564.41	39.0491	4.59466	4.23413	0.054746	0.088889	2.85608	239.938
2024-07-09	Woody	1	Pear	17.8014	15.2713	16.4781	105.555	113.252	0.257344	56.1406	1870.3	2.4531	0.277714	0.258838	0.040105	0.0105588	534.9	0.245918	210	2569.6	-28.5496	1.27	59.17	0.71586	569.667	0.005764	0.460862	2.92001	33.4567	460.024	35.4167	35.1377	60.0967	58.1719	540.349	34.4681	1.49103	2.17322	0.215727	0.36622	2.84319	353.906
2024-07-09	Woody	2	Pear	19.358	19.1982	19.7967	136.448	140.64	0.214343	58.342	1799.73	2.65666	0.26679	0.258838	0.040105	0.0105588	534.9	0.245918	210	2569.6	-28.5496	1.27	59.17	0.695762	757.667	0.00695133	0.372744	2.91953	34.5133	459.986	35.5067	35.5974	58.6233	57.8546	750.01	35.0383	1.86552	2.28284	0.192386	0.324465	2.84213	334.809
2024-07-09	Woody	3	Pear	12.367	11.2795	12.4618	80.8438	88.244	0.223702	55.895	1878.52	2.43091	0.282531	0.258838	0.040105	0.0105588	534.9	0.245918	210	2569.6	-28.5496	1.27	59.17	0.743061	420.333	0.00568	0.392818	2.92079	33.3367	459.98	35.5333	35.617	57.19	56.8826	422.962	34.5009	1.61399	2.16975	0.196817	0.332353	2.84155	375.588
2024-07-09	Woody	4	Pear	11.1623	9.72585	10.8392	69.3875	76.0687	0.272275	54.473	1927.56	2.30449	0.283761	0.258838	0.040105	0.0105588	534.9	0.245918	210	2569.6	-28.5496	1.27	59.17	0.741215	361.667	0.002761	0.495804	2.92064	32.6333	459.981	35.1933	35.1214	59.1467	57.1005	356.98	34.0251	1.35795	2.10351	0.225922	0.38464	2.84117	389.618
2024-07-09	Woody	5	Pear	10.5602	8.7047	9.73994	63.1281	69.3254	0.245259	54.0808	1941.54	2.27023	0.284248	0.258838	0.040105	0.0105588	534.9	0.245918	210	2569.6	-28.5496	1.27	59.17	0.758208	321.667	0.001317	0.441771	2.91953	32.4367	459.982	35.1033	35.0109	59.39	57.8161	334.164	34.0104	1.33086	2.07849	0.208162	0.352633	2.84161	388.854
2024-07-09	Woody	6	Pear	7.30194	6.46498	7.32199	51.2785	56.4435	0.19905	55.4673	1893.01	2.39252	0.28491	0.258838	0.040105	0.0105588	534.9	0.245918	210	2569.6	-28.5496	1.27	59.17	0.732836	270.333	0.005661	0.344422	2.92011	33.1267	459.945	35.19	35.1342	59.9067	58.0409	255.671	34.0557	1.4967	2.05683	0.184432	0.310365	2.84158	401.407
2024-07-09	Woody	7	Pear	5.76706	6.21602	6.94706	56.6806	62.3318	0.059183	58.5823	1792.35	2.67939	0.284645	0.258838	0.040105	0.0105588	534.9	0.245918	210	2569.6	-28.5496	1.27	59.17	0.644694	339.667	0.000800333	0.096551	2.91988	34.6267	459.994	35.24	35.1764	58.8833	57.7685	336.391	34.792	2.09248	2.28866	0.0633207	0.10306	2.84202	350.493
2024-07-09	Woody	8	Pear	15.6759	16.0363	16.6365	129.61	134.973	0.109038	60.3015	1741.25	2.84491	0.269548	0.258838	0.040105	0.0105588	534.9	0.245918	210	2569.6	-28.5496	1.27	59.17	0.635184	788.333	0.009629	0.173234	2.91963	35.4267	459.992	35.4867	35.2915	58.6033	58.1085	753.445	35.2159	2.24421	2.3807	0.11512	0.19004	2.84101	301.263
2024-07-09	Woody	9	Pear	25.0891	29.0551	27.8766	227.868	217.39	0.201468	64.1228	1637.48	3.23127	0.246936	0.258838	0.040105	0.0105588	534.9	0.245918	210	2569.6	-28.5496	1.27	59.17	0.501052	1757	0.000948333	0.354844	2.91993	37.14	459.99	36.4267	36.0559	58.6667	57.8575	1783.27	36.8809	2.47534	2.8	0.189357	0.319089	2.84222	297.651
2024-07-09	Woody	10	Pear	14.7683	12.5748	13.8034	90.6713	98.443	0.258745	57.9481	1811.97	2.61962	0.281024	0.258838	0.040105	0.0105588	534.9	0.245918	210	2569.6	-28.5496	1.27	59.17	0.706727	495.667	0.007478	0.461553	2.91989	34.3267	459.992	37.0233	36.6379	54.53	56.0525	510.399	35.5226	1.74018	2.34913	0.209969	0.355869	2.84244	365.8
2024-07-09	Woody	11	Pear	11.9827	11.7727	12.9423	87.4935	95.1754	0.190516	58.3844	1798.43	2.66066	0.281564	0.258838	0.040105	0.0105588	534.9	0.245918	210	2569.6	-28.5496	1.27	59.17	0.745093	453.667	0.00495667	0.328781	2.92066	34.5333	459.966	36.78	36.6762	56.38	53.9978	463.616	36.2057	1.79587	2.69184	0.155863	0.260205	2.84235	358.417
2024-07-09	Woody	12	Pear	21.3289	28.4837	27.3745	225.19	214.935	0.182422	62.8526	1670.58	3.10002	0.247051	0.258838	0.040105	0.0105588	534.9	0.245918	210	2569.6	-28.5496	1.27	59.17	0.591034	1472	0.00463667	0.313662	2.92033	36.58	459.967	36.73	36.6939	55.6233	55.1262	1470.86	37.5614	2.45102	3.08272	0.154079	0.25711	2.83966	291.812
2024-07-09	Woody	13	Pear	19.2728	22.138	21.458	201.241	193.43	0.121387	67.1844	1562.86	3.55922	0.248792	0.258838	0.040105	0.0105588	534.9	0.245918	210	2569.6	-28.5496	1.27	59.17	0.444103	1750.67	0.00693433	0.198182	2.92053	38.4533	459.991	37.3367	37.0956	54.9	55.4882	1765	38.0373	3.0881	3.154	0.134024	0.222398	2.84173	287.108
2024-07-09	Woody	14	Pear	24.0215	27.3385	26.2357	226.477	216.113	0.197245	66.7342	1573.41	3.50997	0.246994	0.258838	0.040105	0.0105588	534.9	0.245918	210	2569.6	-28.5496	1.27	59.17	0.528366	1656	0.00724733	0.33901	2.92036	38.2633	444.987	38.22	37.8554	53.73	52.6204	1682.52	38.21	2.81236	3.25768	0.184352	0.310237	2.83943	283.028
2024-07-09	Woody	15	Pear	22.4541	23.0031	22.395	181.9	176.914	0.210411	65.3288	1607.25	3.3585	0.251743	0.258838	0.040105	0.0105588	534.9	0.245918	210	2569.6	-28.5496	1.27	59.17	0.559074	1257	0.00708133	0.364852	2.92001	37.6633	444.961	39.2967	38.8594	48.8167	48.7717	1310.84	38.4901	2.72073	3.43499	0.188503	0.317578	2.84098	293.378
2024-07-09	Woody	16	Pear	20.0269	22.7527	22.2909	174.219	170.615	0.225756	63.5834	1651.37	3.1752	0.253482	0.258838	0.040105	0.0105588	534.9	0.245918	210	2569.6	-28.5496	1.27	59.17	0.615812	1093	0.004086	0.398891	2.92074	36.9033	444.948	39.1133	39.3635	47.67	48.7696	1140.88	38.4112	2.56816	3.31261	0.170836	0.286406	2.83974	297.1
2024-07-09	Woody	17	Pear	24.8824	29.7862	28.5027	233.527	222.603	0.248599	65.6779	1598.71	3.39579	0.246731	0.258838	0.040105	0.0105588	534.9	0.245918	210	2569.6	-28.5496	1.27	59.17	0.567072	1591	0.00266067	0.446858	2.92075	37.8133	444.941	39.42	39.2535	47.5233	48.0274	1595.51	38.6569	2.77123	3.47696	0.212885	0.361121	2.84106	294.016
2024-07-09	Woody	18	Pear	3.38759	2.46716	2.59988	85.6491	93.2649	0.0112723	78.2808	1341.32	4.88589	0.281854	0.258838	0.040105	0.0105588	534.9	0.245918	210	2569.6	-28.5496	1.27	59.17	0.212751	1555.33	0.000847667	0.0172753	2.92046	42.8367	419.974	40.19	39.832	39.77	39.8436	1515.81	41.9178	5.59937	5.28035	0.0167994	0.0270006	2.84269	189.339
2024-07-09	Woody	19	Pear	1.25535	1.49092	1.54296	88.4022	96.113	0.00589301	76.9354	1364.78	4.71345	0.281415	0.258838	0.040105	0.0105588	534.9	0.245918	210	2569.6	-28.5496	1.27	59.17	0.309268	1104.33	0.000173333	0.00928067	2.92071	42.3333	420.018	40.96	40.5305	38.31	40.2111	1092.87	41.7988	5.38193	5.08986	0.0147151	0.0236375	2.84183	302.522
2024-07-09	Woody	20	Pear	3.46634	2.87255	2.98569	99.6111	107.447	0.0123424	78.8298	1331.98	4.95717	0.279199	0.258838	0.040105	0.0105588	534.9	0.245918	210	2569.6	-28.5496	1.27	59.17	0.263649	1459.67	0.000151333	0.0197097	2.92072	43.04	420.023	41.2433	41.0184	37.7933	40.1072	1505.62	42.8022	5.67176	5.45919	0.0234305	0.0377259	2.83895	239.652
2024-07-09	Woody	21	Pear	4.06536	2.97523	3.20012	85.0574	92.65	0.0161717	81.2789	1291.85	5.28168	0.281943	0.258838	0.040105	0.0105588	534.9	0.245918	210	2569.6	-28.5496	1.27	59.17	0.21643	1518.33	0.000296	0.025772	2.92102	43.9333	420.04	41.8833	41.5393	34.2967	41.8355	1536.93	42.9927	6.2509	5.31845	0.0253782	0.0408844	2.83813	227.724
2024-07-09	Woody	22	Pear	10.6034	9.83991	9.68321	187.106	181.269	0.0434617	80.2113	1309.04	5.13892	0.250763	0.258838	0.040105	0.0105588	534.9	0.245918	210	2569.6	-28.5496	1.27	59.17	0.419136	1724.67	0.002104	0.0687963	2.92028	43.5467	419.97	41.9967	41.5943	33.7167	41.9655	1726.07	42.8417	6.00618	5.2298	0.0616855	0.100355	2.83683	214.659
2024-07-09	Woody	23	Pear	2.82522	2.07714	2.61751	36.5164	40.2644	0.0954422	67.4382	1556.98	3.58715	0.285406	0.258838	0.040105	0.0105588	534.9	0.245918	210	2569.6	-28.5496	1.27	59.17	0.753085	187.333	0.000131667	0.159721	2.92026	38.56	419.946	41.39	41.4658	35.0867	35.8668	177.15	40.4917	3.84317	4.73618	0.0894899	0.146697	2.83894	355.157
2024-07-09	Woody	24	Pear	2.38286	1.88293	2.34629	38.0427	41.9417	0.0357541	68.8079	1525.99	3.73979	0.285367	0.258838	0.040105	0.0105588	534.9	0.245918	210	2569.6	-28.5496	1.27	59.17	0.713469	206	0.00453133	0.0535077	2.92041	39.13	419.999	41.0167	40.9837	35.3267	35.9302	192.265	40.3795	4.22961	4.75834	0.0548568	0.0890791	2.84	344.257
2024-07-09	Woody	25	Pear	2.49664	1.38267	1.72283	37.9569	41.8474	0.0168398	70.3893	1491.7	3.92012	0.285369	0.258838	0.040105	0.0105588	534.9	0.245918	210	2569.6	-28.5496	1.27	59.17	0.733216	200	0.001262	0.025877	2.92049	39.7767	419.975	40.6933	40.4541	36.2	36.0991	209.03	40.2193	4.49667	4.75906	0.0293171	0.0472786	2.83981	304.405
2024-09-06	Herbaceous	1	Soybean1	23.9706	20.0637	20.9914	128.192	133.773	0.560201	51.3869	2043.32	2.04211	0.270107	0.258838	0.040105	0.0105588	534.9	0.245918	210	2569.6	-28.5496	1.27	59.17	0.564506	877.333	0.23937	0.8379	2.92038	31.0533	429.965	33.07	33.0884	64.6667	65.5082	865.156	32.6855	1.00732	1.6375	0.425656	0.76735	2.85389	351.157
2024-09-06	Herbaceous	2	Soybean1	31.4038	26.5241	26.1376	167.883	165.522	0.635971	52.18	2012.27	2.10797	0.255197	0.258838	0.040105	0.0105588	534.9	0.245918	210	2569.6	-28.5496	1.27	59.17	0.580318	1117.67	0.321526	0.918703	2.91998	31.4667	429.907	33.1333	33.1206	64.79	62.2232	1125.82	32.1699	1.06467	1.65626	0.506897	0.93612	2.8553	341.999
2024-09-06	Herbaceous	3	Soybean1	34.0894	29.2179	28.2591	188.489	182.438	0.574718	53.9021	1947.98	2.25471	0.250528	0.258838	0.040105	0.0105588	534.9	0.245918	210	2569.6	-28.5496	1.27	59.17	0.491372	1482	0.337046	0.747094	2.91962	32.3467	429.94	33.59	33.2898	61.4467	62.1739	1472.98	32.9638	1.36285	1.84924	0.472785	0.86408	2.85927	329.627
2024-09-06	Herbaceous	4	Soybean1	33.6198	28.6494	27.7371	186.892	181.088	0.566305	54.9012	1912.53	2.34218	0.250801	0.258838	0.040105	0.0105588	534.9	0.245918	210	2569.6	-28.5496	1.27	59.17	0.434615	1661.33	0.359414	0.700241	2.9198	32.8467	429.967	34.1733	34.1554	59.7433	60.2085	1678.29	33.4439	1.47513	1.93457	0.511223	0.945318	2.85571	335.28
2024-09-06	Herbaceous	5	Soybean1	26.9195	21.1656	21.1513	157.178	157.072	0.252539	60.4902	1735.82	2.8634	0.258664	0.258838	0.040105	0.0105588	534.9	0.245918	210	2569.6	-28.5496	1.27	59.17	0.313875	1934.67	0.151741	0.280041	2.91954	35.5133	429.95	34.46	34.599	59.82	59.125	1948.01	34.9115	2.32842	2.35458	0.323129	0.565334	2.8568	318.764
2024-09-06	Herbaceous	6	Soybean1	35.1038	34.041	32.4964	223.303	213.21	0.570681	55.725	1884.25	2.41561	0.247139	0.258838	0.040105	0.0105588	534.9	0.245918	210	2569.6	-28.5496	1.27	59.17	0.467258	1846.33	0.351242	0.72021	2.92038	33.2533	430.03	34.79	34.6899	58.6	57.0921	1828.9	33.7873	1.52726	2.11013	0.497624	0.916391	2.85631	328.809
2024-09-06	Herbaceous	7	Soybean1	11.8342	13.4788	13.6028	147.102	149.166	0.0654241	64.0542	1639.24	3.22412	0.262469	0.258838	0.040105	0.0105588	534.9	0.245918	210	2569.6	-28.5496	1.27	59.17	0.323643	1756	0.0420703	0.0643113	2.92002	37.11	429.978	35.31	35.1852	56.07	55.4328	1748.25	36.5523	3.05156	2.98918	0.0812938	0.132946	2.85624	261.622
2024-09-06	Herbaceous	8	Soybean1	23.9971	26.0721	25.4589	176.427	172.41	0.485133	57.396	1829.39	2.56816	0.252945	0.258838	0.040105	0.0105588	534.9	0.245918	210	2569.6	-28.5496	1.27	59.17	0.368041	1852	0.193075	0.718542	2.91978	34.0633	429.99	35.27	35.206	58.3333	56.0134	1868.24	34.6864	1.65956	2.3509	0.42489	0.76567	2.85769	345.768
2024-09-06	Herbaceous	9	Soybean1	8.69426	15.9049	15.593	201.961	194.062	0.065469	65.5458	1601.93	3.38166	0.248715	0.258838	0.040105	0.0105588	534.9	0.245918	210	2569.6	-28.5496	1.27	59.17	0.426216	1830.67	0.0633253	0.043118	2.91993	37.7567	430.022	35.6667	35.486	55.8233	54.4612	1798.24	36.8107	3.24731	3.08008	0.0662008	0.10782	2.85751	276.445
2024-09-06	Herbaceous	10	Soybean1	29.1583	25.9812	25.3754	176.026	172.083	0.526333	57.9411	1812.19	2.61896	0.25304	0.258838	0.040105	0.0105588	534.9	0.245918	210	2569.6	-28.5496	1.27	59.17	0.389051	1748	0.404885	0.558942	2.91962	34.3233	429.989	35.69	35.7077	56.7667	53.9855	1768.04	34.6794	1.79533	2.37799	0.456071	0.829513	2.85654	335.964
2024-09-24	Herbaceous	11	Soybean1	0.823504	0.994286	1.00103	60.5545	66.5389	0.00284539	42.2116	2487.47	1.35844	0.284418	0.258838	0.040105	0.0105588	534.9	0.245918	210	2569.6	-28.5496	1.27	59.17	0.595286	393	0.00304233	0.00151367	2.92181	25.8433	414.952	25.5367	25.5448	50.56	50.3225	465.884	26.1094	1.68188	1.74336	0.00570502	0.0091426	2.72514	260.029
2024-09-24	Herbaceous	12	Soybean1	2.75043	6.19287	6.56196	54.5291	59.9894	0.0268545	40.2143	2611.01	1.22861	0.284757	0.258838	0.040105	0.0105588	534.9	0.245918	210	2569.6	-28.5496	1.27	59.17	0.69299	304	0.00258767	0.040865	2.92207	24.5867	414.982	25.0567	25.1363	50.06	49.227	309.717	25.0309	1.48282	1.60752	0.0240063	0.0386693	2.72459	287.533
2024-09-24	Herbaceous	13	Soybean1	1.87028	4.94307	5.35329	39.4944	43.5361	0.0268434	39.2784	2673.22	1.17009	0.285327	0.258838	0.040105	0.0105588	534.9	0.245918	210	2569.6	-28.5496	1.27	59.17	0.744308	205	0.000616333	0.042865	2.92159	23.98	414.983	24.71	24.6387	50.07	50.8785	201.921	24.5153	1.40467	1.5057	0.0245542	0.0395579	2.72451	327.143
2024-09-24	Herbaceous	14	Soybean1	1.91558	5.37207	5.86845	39.8679	43.9463	0.0344313	38.8526	2702.52	1.14395	0.285317	0.258838	0.040105	0.0105588	534.9	0.245918	210	2569.6	-28.5496	1.27	59.17	0.748913	205.667	0.00218533	0.0537393	2.92159	23.7	414.958	24.5	24.4609	50.7833	50.1607	204.249	24.1963	1.34864	1.48608	0.0216775	0.0348963	2.72533	314.83
2024-07-30	Herbaceous	1	Soybean2	28.0021	28.0479	26.9714	223.182	213.099	0.200743	59.5802	1762.33	2.77484	0.247144	0.258838	0.040105	0.0105588	534.9	0.245918	210	2569.6	-28.5496	1.27	59.17	0.474629	1816.67	0.102423	0.237173	2.92025	35.0933	419.914	35.1833	35.0338	55.45	61.9282	1838.23	35.6807	2.32549	2.36037	0.248956	0.426678	2.83755	280.245
2024-07-30	Herbaceous	2	Soybean2	23.3483	23.4713	22.9216	177.385	173.193	0.276621	61.6695	1702.62	2.9803	0.252721	0.258838	0.040105	0.0105588	534.9	0.245918	210	2569.6	-28.5496	1.27	59.17	0.363562	1885	0.207029	0.266769	2.91995	36.05	419.995	36.1333	36.172	50.62	51.898	1861.9	36.1395	2.70166	2.88763	0.275539	0.475856	2.83464	305.885
2024-07-30	Herbaceous	3	Soybean2	32.9466	35.8042	34.1087	245.692	233.902	0.5232	58.3491	1799.51	2.65733	0.246417	0.258838	0.040105	0.0105588	534.9	0.245918	210	2569.6	-28.5496	1.27	59.17	0.45584	2082.33	0.346007	0.617706	2.92022	34.5167	419.994	36.3267	36.3084	52.81	51.2017	1997.69	35.2145	1.92351	2.60751	0.47669	0.873147	2.83833	317.853
2024-07-30	Herbaceous	4	Soybean2	16.5687	13.5017	14.7187	97.8407	105.688	0.336375	56.7931	1848.82	2.51256	0.279598	0.258838	0.040105	0.0105588	534.9	0.245918	210	2569.6	-28.5496	1.27	59.17	0.552631	684	0.277351	0.307068	2.92044	33.7733	419.987	36.55	36.4418	49.3133	49.0039	679.829	33.797	2.04168	2.28605	0.40029	0.716765	2.83702	354.519
2024-07-30	Herbaceous	5	Soybean2	28.0667	32.0355	30.5953	223.831	213.692	0.458645	59.1294	1775.77	2.73151	0.247113	0.258838	0.040105	0.0105588	534.9	0.245918	210	2569.6	-28.5496	1.27	59.17	0.44369	1949	0.304104	0.524548	2.9202	34.8833	420.014	36.44	36.6688	50.48	49.4238	1956.77	35.2476	2.16949	2.66605	0.429531	0.775753	2.83859	323.439
2024-07-30	Herbaceous	6	Soybean2	31.3048	32.0837	30.6072	233.676	222.741	0.417842	62.1732	1688.83	3.03098	0.246726	0.258838	0.040105	0.0105588	534.9	0.245918	210	2569.6	-28.5496	1.27	59.17	0.418087	2159.33	0.31522	0.427637	2.92054	36.2767	420.003	36.6467	36.4434	52.11	50.34	2150.49	35.2761	2.62138	2.65661	0.358821	0.634677	2.83968	301.203
2024-07-30	Herbaceous	7	Soybean2	14.4202	15.9829	17.2349	107.168	114.801	0.544381	53.2574	1971.56	2.19918	0.277272	0.258838	0.040105	0.0105588	534.9	0.245918	210	2569.6	-28.5496	1.27	59.17	0.676529	612	0.278249	0.7484	2.9208	32.02	420.014	36.6333	36.6666	48.45	50.0702	621.094	33.959	1.46551	2.23093	0.415152	0.746562	2.83961	362.278
2024-07-30	Herbaceous	8	Soybean2	11.1317	13.2022	14.4737	91.3887	99.1761	0.456287	53.8228	1950.85	2.24784	0.280895	0.258838	0.040105	0.0105588	534.9	0.245918	210	2569.6	-28.5496	1.27	59.17	0.711362	496.333	0.221935	0.615909	2.91993	32.3067	420.01	36.1033	36.026	52.9867	51.5758	506.226	33.6939	1.42227	2.16961	0.405999	0.728047	2.84229	371.326
2024-07-30	Herbaceous	9	Soybean2	25.0456	27.9456	26.8805	250.652	238.536	0.177085	65.5536	1601.74	3.38249	0.246326	0.258838	0.040105	0.0105588	534.9	0.245918	210	2569.6	-28.5496	1.27	59.17	0.468718	2066	0.130775	0.165009	2.91953	37.76	419.981	36.66	36.9392	55.35	54.2023	2073.24	37.4435	2.98088	3.05306	0.169885	0.284755	2.83645	243.657
2024-07-30	Herbaceous	10	Soybean2	33.5695	37.344	35.5647	260.488	247.761	0.501744	59.4726	1765.52	2.76447	0.246192	0.258838	0.040105	0.0105588	534.9	0.245918	210	2569.6	-28.5496	1.27	59.17	0.476052	2114	0.264599	0.666038	2.92086	35.0433	419.989	37.11	37.0125	54.2	54.7896	2157.9	36.0508	1.84955	2.52871	0.463533	0.845818	2.83572	314.945
2024-07-30	Herbaceous	11	Soybean2	17.5417	18.2382	19.1028	127.928	133.549	0.421467	57.2709	1833.39	2.55656	0.27021	0.258838	0.040105	0.0105588	534.9	0.245918	210	2569.6	-28.5496	1.27	59.17	0.684859	721.667	0.240197	0.518357	2.91973	34.0033	419.905	37.91	38.0114	50.62	48.6416	727.773	35.4979	1.71913	2.56579	0.380329	0.677023	2.8375	347.449
2024-07-30	Herbaceous	12	Soybean2	28.8409	25.957	24.9078	221.996	212.017	0.212751	67.4859	1555.88	3.5924	0.247203	0.258838	0.040105	0.0105588	534.9	0.245918	210	2569.6	-28.5496	1.27	59.17	0.399471	2147	0.174091	0.184204	2.92046	38.58	420.035	37.66	37.7246	55.7367	48.7492	2184.98	37.4785	3.0378	3.27417	0.283069	0.489855	2.83912	284.393
2024-07-30	Herbaceous	13	Soybean2	39.5895	42.0847	40.0068	285.253	271.125	0.744996	59.6736	1759.57	2.78386	0.246018	0.258838	0.040105	0.0105588	534.9	0.245918	210	2569.6	-28.5496	1.27	59.17	0.582069	1893.33	0.417621	1.07944	2.92031	35.1367	419.907	38.0967	38.0576	53.0067	48.4999	1892.45	35.5777	1.65607	2.59274	0.550123	1.03001	2.84388	311.912
2024-07-30	Herbaceous	14	Soybean2	38.5595	38.3556	36.4616	257.267	244.736	0.797149	59.0083	1779.41	2.71992	0.24623	0.258838	0.040105	0.0105588	534.9	0.245918	210	2569.6	-28.5496	1.27	59.17	0.546316	1819.33	0.568747	1.02481	2.91978	34.8267	419.99	38.3433	38.3182	53.03	51.1768	1822.26	36.6891	1.56056	2.73251	0.517017	0.958564	2.83941	309.001
2024-07-30	Herbaceous	15	Soybean2	31.1852	35.5767	33.9591	267.075	253.96	0.348458	62.1732	1688.83	3.03098	0.246128	0.258838	0.040105	0.0105588	534.9	0.245918	210	2569.6	-28.5496	1.27	59.17	0.556639	1853.67	0.159264	0.460064	2.91999	36.2767	419.982	38.1433	37.9121	49.9267	51.5239	1865.67	37.4487	2.37049	3.04717	0.331576	0.581854	2.83987	292.086
2024-09-02	Herbaceous	1	Soybean3	38.548	36.5552	34.8322	227.323	216.89	0.920292	54.7135	1919.09	2.32562	0.246959	0.258838	0.040105	0.0105588	534.9	0.245918	210	2569.6	-28.5496	1.27	59.17	0.453327	1937.33	0.616776	1.31726	2.91949	32.7533	449.972	35.7067	35.7319	55.5233	56.2787	1942.14	34.0822	1.28533	2.05761	0.582452	1.10062	2.85525	350.723
2024-09-02	Herbaceous	2	Soybean3	40.7511	38.0947	36.2597	235.464	224.394	0.973048	54.3598	1931.58	2.29457	0.24667	0.258838	0.040105	0.0105588	534.9	0.245918	210	2569.6	-28.5496	1.27	59.17	0.46492	1956.67	0.744064	1.3093	2.92007	32.5767	449.996	35.8067	35.8442	53.4933	52.5809	1922.79	34.5579	1.32718	2.39993	0.527806	0.981007	2.85428	336.645
2024-09-02	Herbaceous	3	Soybean3	37.5062	35.9485	34.2727	237.703	226.469	0.47128	57.2987	1832.5	2.55913	0.246606	0.258838	0.040105	0.0105588	534.9	0.245918	210	2569.6	-28.5496	1.27	59.17	0.491883	1867	0.25129	0.613594	2.91929	34.0167	450.016	36.0767	35.9982	53.7967	51.9065	1890.72	34.7349	1.79363	2.4681	0.439049	0.794685	2.85243	330.004
2024-09-02	Herbaceous	4	Soybean3	36.9248	35.0255	33.4371	216.738	207.243	1.03519	54.453	1928.27	2.30274	0.247499	0.258838	0.040105	0.0105588	534.9	0.245918	210	2569.6	-28.5496	1.27	59.17	0.453192	1847.67	0.76218	1.48256	2.92015	32.6233	450.049	36.09	35.9792	54.2733	51.3046	1865.39	34.1327	1.23777	2.32393	0.578114	1.09105	2.85411	351.686
2024-09-02	Herbaceous	5	Soybean3	36.7232	36.5976	34.8702	226.477	216.114	1.04156	54.6266	1922.14	2.31797	0.246994	0.258838	0.040105	0.0105588	534.9	0.245918	210	2569.6	-28.5496	1.27	59.17	0.471939	1854	0.855098	1.38081	2.91985	32.71	449.999	36.1367	36.0733	53.29	52.1006	1837.97	34.8217	1.30989	2.47052	0.53319	0.992701	2.85211	345.918
2024-09-02	Herbaceous	6	Soybean3	30.2486	30.4731	29.2955	200.199	192.518	0.450257	56.3872	1862.13	2.47548	0.248908	0.258838	0.040105	0.0105588	534.9	0.245918	210	2569.6	-28.5496	1.27	59.17	0.42043	1839.67	0.167852	0.670677	2.91938	33.5767	449.991	35.5367	35.3485	53.2467	52.9296	1845.79	34.7056	1.77177	2.5091	0.393723	0.703191	2.85271	341.359
2024-09-02	Herbaceous	7	Soybean3	28.156	31.0987	29.8319	232.484	221.64	0.217843	59.2865	1771.06	2.74657	0.246765	0.258838	0.040105	0.0105588	534.9	0.245918	210	2569.6	-28.5496	1.27	59.17	0.489651	1834.33	0.103754	0.267287	2.91966	34.9567	450.017	35.7067	35.5482	54.2367	53.0243	1852.71	35.9412	2.24438	2.86239	0.259232	0.445394	2.85362	309.545
2024-09-02	Herbaceous	8	Soybean3	29.1773	29.8869	28.7182	202.002	194.098	0.393267	58.18	1804.74	2.64139	0.248711	0.258838	0.040105	0.0105588	534.9	0.245918	210	2569.6	-28.5496	1.27	59.17	0.38094	2048.67	0.193289	0.5135	2.92035	34.4367	450.081	35.56	35.3939	57.43	54.6083	2015.12	35.2446	1.83281	2.57291	0.40109	0.71794	2.85129	345.333
2024-09-02	Herbaceous	9	Soybean3	14.0505	12.7104	14.0036	84.0313	91.5812	0.464536	51.8974	2023.22	2.08438	0.282094	0.258838	0.040105	0.0105588	534.9	0.245918	210	2569.6	-28.5496	1.27	59.17	0.64628	502.333	0.225228	0.630346	2.9192	31.32	449.997	34.7167	34.857	57.7467	55.2439	502.693	32.7536	1.16338	1.88683	0.422598	0.761217	2.85188	395.461
2024-09-02	Herbaceous	10	Soybean3	15.1318	11.9332	13.1985	78.0523	85.3014	0.545336	50.6351	2073.66	1.98067	0.282878	0.258838	0.040105	0.0105588	534.9	0.245918	210	2569.6	-28.5496	1.27	59.17	0.706203	427	0.266725	0.765449	2.92061	30.6567	449.998	34.0333	34.1668	60.0667	56.879	421.904	31.7567	0.986839	1.64228	0.497942	0.917343	2.85056	399.476
2024-09-05	Herbaceous	11	Soybean3	26.2971	29.4908	28.368	199.097	191.556	0.510046	54.8877	1913	2.341	0.249035	0.258838	0.040105	0.0105588	534.9	0.245918	210	2569.6	-28.5496	1.27	59.17	0.37792	2035.33	0.238038	0.718672	2.91966	32.84	404.839	33.16	33.0393	62	61.6452	2037.98	33.3743	1.51822	2.03807	0.413655	0.743145	2.85203	315.983
2024-09-05	Herbaceous	12	Soybean3	19.6155	14.7652	16.1006	95.9532	103.799	0.824618	49.5213	2120.3	1.89145	0.280002	0.258838	0.040105	0.0105588	534.9	0.245918	210	2569.6	-28.5496	1.27	59.17	0.642103	577.333	0.353159	1.41353	2.92048	30.06	404.945	33.6567	33.5702	61.71	59.184	567.939	31.473	0.768423	1.54731	0.509913	0.942742	2.85141	346.662
2024-09-05	Herbaceous	13	Soybean3	9.97674	8.15383	9.12951	56.7305	62.386	0.555047	48.3794	2170.34	1.80217	0.284642	0.258838	0.040105	0.0105588	534.9	0.245918	210	2569.6	-28.5496	1.27	59.17	0.651655	336.333	0.0776807	1.06594	2.92038	29.4367	404.95	33.0433	33.1133	59.57	58.2401	335.172	31.324	0.85873	1.63426	0.425636	0.767449	2.84979	365.204
2024-09-05	Herbaceous	14	Soybean3	9.04408	6.96501	7.83681	49.8584	54.8921	0.549456	48.3673	2170.89	1.80124	0.284971	0.258838	0.040105	0.0105588	534.9	0.245918	210	2569.6	-28.5496	1.27	59.17	0.675083	285.333	0.214167	0.84566	2.91987	29.43	404.982	32.5067	32.5201	62.7933	59.1629	283.8	30.7185	0.835418	1.53015	0.40779	0.731368	2.85132	367.699
2024-09-05	Herbaceous	15	Soybean3	8.21948	6.72842	7.57298	50.7173	55.8306	0.252871	50.3157	2086.82	1.95487	0.284934	0.258838	0.040105	0.0105588	534.9	0.245918	210	2569.6	-28.5496	1.27	59.17	0.606006	323.333	0.210656	0.219463	2.91987	30.4867	404.929	32.1267	32.0102	62.6533	60.1811	315.813	30.9718	1.27605	1.62876	0.282426	0.488472	2.852	360.933
2024-09-05	Herbaceous	16	Soybean3	9.12156	8.76953	9.75372	63.8777	70.1357	0.188706	50.2845	2088.12	1.95235	0.284196	0.258838	0.040105	0.0105588	534.9	0.245918	210	2569.6	-28.5496	1.27	59.17	0.679852	363	0.050518	0.272286	2.91937	30.47	404.983	32.1733	31.7674	63.1167	60.8636	372.925	30.8288	1.23624	1.59927	0.195366	0.329697	2.85282	343.791
2024-09-05	Herbaceous	17	Soybean3	14.2871	13.7185	14.9221	94.8089	102.647	0.246547	50.6979	2071.09	1.98577	0.280237	0.258838	0.040105	0.0105588	534.9	0.245918	210	2569.6	-28.5496	1.27	59.17	0.628279	583	0.165654	0.254124	2.91939	30.69	404.985	32.1967	31.9049	61.9867	59.8906	578.436	31.2178	1.32441	1.72324	0.287495	0.497969	2.85147	337.48
2024-09-05	Herbaceous	18	Soybean3	7.21443	6.67548	7.51215	47.1622	51.9433	0.534173	47.0048	2233.81	1.69766	0.285078	0.258838	0.040105	0.0105588	534.9	0.245918	210	2569.6	-28.5496	1.27	59.17	0.686711	265.333	0.143949	0.907271	2.91885	28.67	405.007	31.7467	31.797	63.3	61.2375	263.883	30.0724	0.768337	1.38749	0.432897	0.782137	2.85205	374.898
2024-09-05	Herbaceous	19	Soybean3	11.3985	9.49567	10.5698	63.9991	70.2668	0.45119	47.5567	2207.89	1.73923	0.284187	0.258838	0.040105	0.0105588	534.9	0.245918	210	2569.6	-28.5496	1.27	59.17	0.699119	353.667	0.20442	0.626193	2.91991	28.98	404.998	31.3333	31.4202	65.73	62.8731	338.528	29.6876	0.834982	1.27948	0.421464	0.758956	2.85094	363.698
2024-09-05	Herbaceous	20	Soybean3	27.1733	28.6226	27.5605	201.465	193.627	0.324421	54.7738	1916.98	2.33094	0.248768	0.258838	0.040105	0.0105588	534.9	0.245918	210	2569.6	-28.5496	1.27	59.17	0.490039	1588.33	0.299472	0.262543	2.92006	32.7833	405.009	32.2667	32.0669	66.6133	62.9777	1609.18	32.6423	1.61636	1.93281	0.291278	0.505071	2.85113	287.807
2024-01-30	Herbaceous	1	Spinach	11.3753	13.9729	15.1286	87.639	95.3257	0.121948	40.3703	2600.92	1.23851	0.281541	0.258838	0.040105	0.0105588	534.9	0.245918	210	2569.6	-28.5496	1.27	59.17	0.632083	535.667	0.05611	0.145904	2.91868	24.6867	429.988	24.3433	24.9324	55.93	55.6317	480.181	24.7769	1.34195	1.30659	0.183619	0.311739	2.41632	355.125
2024-01-30	Herbaceous	2	Spinach	11.1196	11.5961	12.5302	82.6467	90.1347	0.0803547	45.4553	2309.96	1.58372	0.28229	0.258838	0.040105	0.0105588	534.9	0.245918	210	2569.6	-28.5496	1.27	59.17	0.669857	476.667	0.103882	0.0279857	2.91892	27.7833	429.983	27.29	27.588	56.0533	56.8556	429.526	27.2686	1.68933	1.55901	0.103034	0.169437	2.89396	308.37
2024-01-30	Herbaceous	3	Spinach	13.666	12.3262	13.5894	72.8385	79.7619	0.45123	40.894	2567.61	1.27203	0.283441	0.258838	0.040105	0.0105588	534.9	0.245918	210	2569.6	-28.5496	1.27	59.17	0.651904	431.667	0.284775	0.530588	2.91968	25.02	429.979	26.84	26.8484	54.4033	56.72	408.923	25.7755	1.0753	1.242	0.375962	0.666915	2.89562	379.517
2024-01-30	Herbaceous	4	Spinach	13.4414	12.6893	13.9568	76.2993	83.4449	0.323772	41.8776	2507.31	1.33626	0.283079	0.258838	0.040105	0.0105588	534.9	0.245918	210	2569.6	-28.5496	1.27	59.17	0.706333	417.333	0.251778	0.309307	2.91875	25.6367	430.04	26.65	26.617	53.6133	46.2223	374.421	25.3992	1.28815	1.55489	0.32484	0.567863	2.89753	372.653
2024-01-30	Herbaceous	5	Spinach	11.0729	10.247	11.3397	64.1137	70.3905	0.233065	42.93	2445.84	1.4068	0.284179	0.258838	0.040105	0.0105588	534.9	0.245918	210	2569.6	-28.5496	1.27	59.17	0.717965	345	0.160764	0.234464	2.9195	26.2833	429.983	27.2067	27.1869	56.23	59.1395	331.271	26.5409	1.28963	1.32551	0.201819	0.340898	2.89871	362.03
2024-01-30	Herbaceous	6	Spinach	2.64114	4.89689	5.38854	39.2956	43.3179	0.0345867	43.2929	2425.34	1.43156	0.285333	0.258838	0.040105	0.0105588	534.9	0.245918	210	2569.6	-28.5496	1.27	59.17	0.732228	207.333	0.028822	0.02697	2.9188	26.5033	420.02	27.65	27.5373	57.0833	56.3887	144.124	27.1687	1.34037	1.57429	0.0506468	0.0821339	2.89405	356.708
2024-01-30	Herbaceous	7	Spinach	6.93628	5.1468	5.79126	33.9157	37.4048	0.248221	40.3495	2602.26	1.23718	0.285467	0.258838	0.040105	0.0105588	534.9	0.245918	210	2569.6	-28.5496	1.27	59.17	0.730653	179.333	0.17198	0.250581	2.92012	24.6733	429.961	27.01	26.8744	59.0333	60.8613	202.445	25.8423	0.927701	1.19842	0.23572	0.401944	2.89666	389.499
2024-01-30	Herbaceous	8	Spinach	0.934081	2.31065	2.67425	18.7331	20.6788	0.192052	40.3339	2603.27	1.23619	0.285722	0.258838	0.040105	0.0105588	534.9	0.245918	210	2569.6	-28.5496	1.27	59.17	0.751286	96.3333	0.112989	0.210121	2.91848	24.6633	430.012	26.5067	26.4828	59.66	59.7141	60.9315	25.5631	0.972033	1.21401	0.196746	0.331919	2.89419	416.209
2024-01-30	Herbaceous	9	Spinach	1.06	1.09526	1.33092	12.2923	13.5723	0.0647353	40.1884	2612.7	1.22696	0.285791	0.258838	0.040105	0.0105588	534.9	0.245918	210	2569.6	-28.5496	1.27	59.17	0.753813	63	0.035542	0.0698017	2.91912	24.57	429.995	26.2833	26.1902	61.3833	60.9363	74.2762	25.898	0.968512	1.29988	0.0458654	0.0742801	2.89419	397.78
2024-01-31	Herbaceous	10	Spinach	1.00265	1.77154	2.03317	13.9465	15.3978	0.241255	32.1561	3265.32	0.77292	0.285775	0.258838	0.040105	0.0105588	534.9	0.245918	210	2569.6	-28.5496	1.27	59.17	0.762467	70.6667	0.135648	0.276271	2.91779	18.9233	300.028	20.0867	20.4937	77.1267	74.8587	52.9134	19.909	0.343157	0.514406	0.326232	0.570853	2.88016	293.88
2024-01-31	Herbaceous	11	Spinach	2.16316	2.29739	2.61689	16.0918	17.765	0.281948	32.721	3208.94	0.801329	0.285752	0.258838	0.040105	0.0105588	534.9	0.245918	210	2569.6	-28.5496	1.27	59.17	0.761258	81.6667	0.150385	0.33749	2.91874	19.3567	369.986	19.99	20.5074	79.11	74.8876	69.5024	20.083	0.358934	0.512112	0.344016	0.604884	2.88683	359.571
2024-01-31	Herbaceous	12	Spinach	0.650909	1.64111	1.89178	12.2793	13.558	0.271869	32.2987	3250.9	0.780042	0.285791	0.258838	0.040105	0.0105588	534.9	0.245918	210	2569.6	-28.5496	1.27	59.17	0.757025	62.6667	0.18805	0.277688	2.91892	19.0333	399.993	19.93	20.4838	78.95	75.2037	39.5755	19.7236	0.333492	0.48687	0.403772	0.72228	2.88602	394.645
2024-01-31	Herbaceous	13	Spinach	1.3948	0.904448	1.07926	8.52112	9.4095	0.278401	32.2728	3253.52	0.778743	0.285824	0.258838	0.040105	0.0105588	534.9	0.245918	210	2569.6	-28.5496	1.27	59.17	0.777653	42.3333	0.163374	0.316426	2.91805	19.0133	400.022	19.8367	20.0144	79.8633	74.8265	54.4708	19.4111	0.318174	0.495517	0.35488	0.626061	2.88087	392.076
2024-01-31	Herbaceous	14	Spinach	2.49695	1.85743	2.13224	13.5142	14.9208	0.281064	32.6773	3213.24	0.79911	0.285779	0.258838	0.040105	0.0105588	534.9	0.245918	210	2569.6	-28.5496	1.27	59.17	0.767806	68	0.172583	0.311524	2.91859	19.3233	399.99	19.81	19.9945	79.1167	74.8778	77.6905	19.3208	0.376246	0.499998	0.34336	0.603611	2.88712	388.286
2024-02-02	Herbaceous	15	Spinach	7.57219	7.1594	7.99745	45.1873	49.7806	0.442557	39.9967	2625.22	1.21487	0.285149	0.258838	0.040105	0.0105588	534.9	0.245918	210	2569.6	-28.5496	1.27	59.17	0.696452	250.667	0.296419	0.499142	2.91866	24.4467	399.994	26.9733	26.9722	58.5333	59.1132	286.84	25.3469	0.85026	1.11393	0.478059	0.863159	3.16645	373.316
2024-02-02	Herbaceous	16	Spinach	4.43036	3.87726	4.39742	27.7637	30.633	0.236825	40.5164	2591.54	1.24781	0.285589	0.258838	0.040105	0.0105588	534.9	0.245918	210	2569.6	-28.5496	1.27	59.17	0.74316	144.333	0.156145	0.246199	2.91857	24.78	399.951	26.6233	26.7754	60.3567	58.8602	152.317	25.4716	0.945249	1.19269	0.31818	0.550987	3.16499	376.156
2024-02-02	Herbaceous	17	Spinach	11.1567	9.11017	10.1145	56.9367	62.6103	0.315129	40.8677	2569.27	1.27034	0.284631	0.258838	0.040105	0.0105588	534.9	0.245918	210	2569.6	-28.5496	1.27	59.17	0.628486	350	0.253653	0.291004	2.91924	25.0033	400.031	26.3133	26.5251	60.63	58.8111	380.002	25.2455	0.999671	1.16769	0.389416	0.686963	3.16226	359.174
2024-02-02	Herbaceous	18	Spinach	10.5636	7.52154	8.39211	47.8445	52.6899	0.351164	40.7363	2577.55	1.26189	0.285052	0.258838	0.040105	0.0105588	534.9	0.245918	210	2569.6	-28.5496	1.27	59.17	0.724876	255	0.251829	0.36214	2.91848	24.92	399.951	26.8967	26.7002	60.2833	58.1647	271.872	25.2727	0.910278	1.16273	0.413118	0.733258	3.16453	362.339
2024-02-02	Herbaceous	19	Spinach	9.61463	7.71203	8.60573	48.9436	53.8921	0.441834	41.0416	2558.38	1.28157	0.285008	0.258838	0.040105	0.0105588	534.9	0.245918	210	2569.6	-28.5496	1.27	59.17	0.690108	274	0.296153	0.497892	2.9194	25.1133	400.025	27.2067	27.0821	61.1033	61.9817	296.489	25.3487	0.856873	0.987636	0.586281	1.08989	3.16588	372.723
2024-02-02	Herbaceous	20	Spinach	7.91634	8.03144	8.95333	50.0854	55.1403	0.531395	40.3287	2603.61	1.23586	0.284961	0.258838	0.040105	0.0105588	534.9	0.245918	210	2569.6	-28.5496	1.27	59.17	0.726537	266.333	0.399515	0.575852	2.91869	24.66	400.001	27.2767	27.1972	58.6533	61.9218	264.515	25.5586	0.832204	1.00348	0.558512	1.03046	3.16579	375.471
2024-02-02	Herbaceous	21	Spinach	5.543	4.28375	4.84656	29.5456	32.5954	0.479932	40.0588	2621.15	1.21878	0.285557	0.258838	0.040105	0.0105588	534.9	0.245918	210	2569.6	-28.5496	1.27	59.17	0.626034	182.333	0.288859	0.588145	2.91871	24.4867	400.004	27.3333	27.1819	57.73	59.9369	181.469	25.5801	0.826304	1.06844	0.509695	0.928192	3.16369	379.253
2024-02-02	Herbaceous	22	Spinach	4.98425	4.85822	5.45996	35.3258	38.9557	0.0998722	42.6294	2463.09	1.38646	0.285434	0.258838	0.040105	0.0105588	534.9	0.245918	210	2569.6	-28.5496	1.27	59.17	0.691614	197.333	0.0686893	0.0950407	2.91894	26.1	400.006	27.07	27.1948	57.2533	56.9502	187.791	26.2518	1.29369	1.40195	0.175311	0.292808	3.16307	360.643
2024-02-02	Herbaceous	23	Spinach	7.72651	5.86014	6.57621	38.0914	41.9952	0.455002	40.0122	2624.2	1.21585	0.285365	0.258838	0.040105	0.0105588	534.9	0.245918	210	2569.6	-28.5496	1.27	59.17	0.671978	219	0.260443	0.566885	2.91854	24.4567	400.02	26.72	26.9022	58.35	58.3863	245.671	25.253	0.870118	1.13252	0.463402	0.833401	3.16757	372.367
2024-02-02	Herbaceous	24	Spinach	10.6609	9.33935	10.375	56.6032	62.2476	0.622382	39.6003	2651.49	1.19005	0.284649	0.258838	0.040105	0.0105588	534.9	0.245918	210	2569.6	-28.5496	1.27	59.17	0.67425	324.333	0.547759	0.618956	2.91973	24.19	400.026	26.53	26.4811	58.4967	58.6723	317.822	24.6324	0.838416	1.02433	0.631794	1.18936	3.16414	371.521
2024-02-02	Herbaceous	25	Spinach	14.7889	8.48064	9.41818	54.256	59.6918	0.213607	41.2321	2546.56	1.29393	0.28477	0.258838	0.040105	0.0105588	534.9	0.245918	210	2569.6	-28.5496	1.27	59.17	0.546818	383.333	0.197044	0.162923	2.91936	25.2333	399.999	26.3367	26.3803	58.1967	58.7672	434.924	25.2483	1.15733	1.23155	0.300556	0.51809	3.16729	337.255
2024-02-02	Herbaceous	26	Spinach	22.8913	23.5372	24.0008	143.394	146.229	0.400992	43.2874	2425.65	1.43118	0.263956	0.258838	0.040105	0.0105588	534.9	0.245918	210	2569.6	-28.5496	1.27	59.17	0.48271	1147.67	0.332297	0.376187	2.91921	26.5	400	27.0267	26.6456	55.46	58.4584	1136.52	25.9549	1.32525	1.22639	0.501073	0.910233	3.16752	337.302
2024-02-02	Herbaceous	27	Spinach	15.3065	15.7197	17.1082	93.3972	101.22	0.580744	41.2003	2548.52	1.29186	0.280517	0.258838	0.040105	0.0105588	534.9	0.245918	210	2569.6	-28.5496	1.27	59.17	0.683395	528	0.449075	0.630869	2.91975	25.2133	400.032	27.78	27.5086	52.7533	48.2963	492.95	25.3666	1.04293	1.3907	0.58262	1.08213	3.1636	357.988
2024-02-02	Herbaceous	28	Spinach	18.7784	18.5075	19.6957	114.543	121.713	0.387763	44.2732	2371.64	1.49956	0.275042	0.258838	0.040105	0.0105588	534.9	0.245918	210	2569.6	-28.5496	1.27	59.17	0.498341	888	0.289649	0.394338	2.91913	27.09	399.968	27.88	27.8495	54.1033	50.5935	884.43	26.7883	1.38458	1.52534	0.431353	0.769114	3.17152	339.08
2024-02-02	Herbaceous	29	Spinach	19.3941	17.903	19.1771	109.552	117.065	0.454126	43.7474	2400.14	1.46288	0.276588	0.258838	0.040105	0.0105588	534.9	0.245918	210	2569.6	-28.5496	1.27	59.17	0.457564	925	0.323891	0.493096	2.91999	26.7767	399.994	27.66	27.7907	56.68	54.9498	937.659	26.4701	1.23314	1.32353	0.542566	0.996616	3.1686	347.636
2024-02-02	Herbaceous	30	Spinach	11.3524	11.1294	12.2394	72.4713	79.37	0.184034	43.4975	2413.93	1.44562	0.283477	0.258838	0.040105	0.0105588	534.9	0.245918	210	2569.6	-28.5496	1.27	59.17	0.654175	428	0.161667	0.146113	2.9188	26.6267	400.023	27.46	27.326	58.8333	55.7243	435.552	26.6875	1.27503	1.38907	0.289987	0.498522	3.16756	347.488
2024-02-01	Herbaceous	1	Tomato	3.60273	4.54976	5.11137	29.8631	32.945	0.199622	36.8238	2851.42	1.02361	0.285551	0.258838	0.040105	0.0105588	534.9	0.245918	210	2569.6	-28.5496	1.27	59.17	0.759037	152	0.010032	0.340273	2.91905	22.33	384.967	23.5633	23.6013	71.17	71.4915	125.806	23.0027	0.566498	0.731816	0.254132	0.43302	3.15562	364.662
2024-02-01	Herbaceous	2	Tomato	1.72961	2.43892	2.79391	18.3466	20.2524	0.233934	36.7466	2857.41	1.01917	0.285726	0.258838	0.040105	0.0105588	534.9	0.245918	210	2569.6	-28.5496	1.27	59.17	0.776063	91.3333	0.0320067	0.380861	2.9189	22.2767	384.967	23.66	23.6946	71.0133	74.1991	83.7074	23.1894	0.546243	0.680307	0.203613	0.342492	3.16355	371.408
2024-02-01	Herbaceous	3	Tomato	1.88319	2.1543	2.47795	16.7898	18.5351	0.163062	36.5591	2872.06	1.00842	0.285744	0.258838	0.040105	0.0105588	534.9	0.245918	210	2569.6	-28.5496	1.27	59.17	0.769161	84.3333	0.0157377	0.264244	2.91876	22.1467	385.008	23.5967	23.5938	70.41	70.5589	73.2882	22.9757	0.567944	0.766972	0.207325	0.349099	3.15802	370.235
2024-02-01	Herbaceous	4	Tomato	2.60736	3.03836	3.4426	21.3754	23.5927	0.180712	35.3009	2974.43	0.93782	0.285688	0.258838	0.040105	0.0105588	534.9	0.245918	210	2569.6	-28.5496	1.27	59.17	0.776633	106.333	0.0229043	0.288971	2.91875	21.26	360.002	22.11	21.9868	74.29	74.1478	95.8868	21.7108	0.502325	0.613007	0.233971	0.396619	3.15817	344.157
2024-02-01	Herbaceous	5	Tomato	3.39793	3.68603	4.15759	24.8744	27.4498	0.252925	35.427	2963.84	0.944773	0.285637	0.258838	0.040105	0.0105588	534.9	0.245918	210	2569.6	-28.5496	1.27	59.17	0.768803	125	0.0113803	0.444649	2.91853	21.35	359.967	22.4	22.3872	72.7867	71.9461	126.344	21.9156	0.498757	0.680469	0.241226	0.409674	3.1578	340.47
2024-02-01	Herbaceous	6	Tomato	3.27231	4.09198	4.60009	27.7154	30.5799	0.154956	36.1531	2904.32	0.985345	0.28559	0.258838	0.040105	0.0105588	534.9	0.245918	210	2569.6	-28.5496	1.27	59.17	0.76849	139.333	0.0134667	0.251839	2.9191	21.8633	359.98	22.5667	22.6089	73.3967	73.6247	126.106	22.3511	0.566924	0.668088	0.187215	0.313631	3.16094	337.302
2024-02-01	Herbaceous	7	Tomato	1.96075	3.4134	3.85982	23.6968	26.1519	0.220384	35.9775	2918.49	0.975454	0.285655	0.258838	0.040105	0.0105588	534.9	0.245918	210	2569.6	-28.5496	1.27	59.17	0.765047	119.667	0.09807	0.278297	2.91808	21.74	359.997	22.8367	22.7983	73.7867	73.8285	105.639	22.4433	0.503559	0.669225	0.180924	0.302611	3.16237	344.412
2024-02-01	Herbaceous	8	Tomato	1.90043	3.06485	3.47687	21.466	23.6926	0.345778	35.4878	2958.76	0.948138	0.285686	0.258838	0.040105	0.0105588	534.9	0.245918	210	2569.6	-28.5496	1.27	59.17	0.78238	106	0.0555047	0.584064	2.91882	21.3933	359.998	23.0467	22.9992	71.29	71.1046	92.8197	22.4382	0.458253	0.697076	0.297861	0.513193	3.15888	348.554
2024-04-18	Herbaceous	9	Tomato	8.45334	7.05621	7.84882	43.9714	48.4482	0.116833	39.2683	2673.92	1.16946	0.285191	0.258838	0.040105	0.0105588	534.9	0.245918	210	2569.6	-28.5496	1.27	59.17	0.730143	232.667	0.0241917	0.171084	2.92013	23.9733	449.847	24.63	24.4899	63.1467	62.1222	224.195	24.0782	0.967456	1.09307	0.178499	0.299822	2.85324	390.842
2024-04-18	Herbaceous	10	Tomato	11.6897	8.39919	9.33386	50.6433	55.7498	0.205688	39.5337	2655.96	1.1859	0.284937	0.258838	0.040105	0.0105588	534.9	0.245918	210	2569.6	-28.5496	1.27	59.17	0.709756	275.667	0.0146287	0.346503	2.91918	24.1467	449.973	25.17	24.9745	62.0467	61.0978	271.679	24.5325	0.922617	1.15236	0.260414	0.447634	2.8489	391.396
2024-04-18	Herbaceous	11	Tomato	5.83365	6.0678	6.65653	43.8118	48.2732	0.0394904	41.3435	2539.7	1.30119	0.285196	0.258838	0.040105	0.0105588	534.9	0.245918	210	2569.6	-28.5496	1.27	59.17	0.748952	226	0.000521	0.0638373	2.91861	25.3033	450.017	25.5833	25.6119	59.9167	59.7977	199.721	25.5737	1.23609	1.31821	0.0686424	0.111882	2.84985	353.392
2024-04-18	Herbaceous	12	Tomato	10.1478	8.02051	8.91414	49.815	54.8447	0.152509	40.6891	2580.54	1.25886	0.284973	0.258838	0.040105	0.0105588	534.9	0.245918	210	2569.6	-28.5496	1.27	59.17	0.744031	258.667	0.002595	0.259815	2.91989	24.89	450.109	25.83	25.9001	56.5933	58.8526	244.991	25.4582	1.166	1.29345	0.160841	0.268859	2.85107	373.377
2024-04-18	Herbaceous	13	Tomato	12.2165	10.0851	10.8871	73.3315	80.2879	0.0571024	44.3858	2365.62	1.50747	0.283392	0.258838	0.040105	0.0105588	534.9	0.245918	210	2569.6	-28.5496	1.27	59.17	0.623116	454.667	0.0298333	0.06293	2.91884	27.1567	450.016	26.12	26.0423	59.36	57.8661	441.012	26.0987	1.56002	1.43657	0.110501	0.182156	2.85591	324.728
2024-04-18	Herbaceous	14	Tomato	14.5369	12.661	13.9059	76.0114	83.1393	0.216771	41.7757	2513.42	1.32953	0.283111	0.258838	0.040105	0.0105588	534.9	0.245918	210	2569.6	-28.5496	1.27	59.17	0.647787	453.333	0.0156703	0.366874	2.91961	25.5733	450.004	26.46	26.4294	55.84	53.678	447.792	25.8279	1.20828	1.48228	0.210704	0.357121	2.85238	364.12
2024-04-18	Herbaceous	15	Tomato	9.28903	8.03002	8.62161	64.1058	70.3821	0.0409746	43.7029	2402.59	1.4598	0.28418	0.258838	0.040105	0.0105588	534.9	0.245918	210	2569.6	-28.5496	1.27	59.17	0.747488	331.333	0.00921933	0.0573123	2.91935	26.75	430.021	26.7433	26.6798	54.2367	53.9697	302.94	26.7035	1.5813	1.62168	0.0748267	0.122159	2.85098	292.049
2024-04-18	Herbaceous	16	Tomato	8.18405	7.32467	7.93893	56.3366	61.9574	0.0422404	43.2819	2425.96	1.4308	0.284663	0.258838	0.040105	0.0105588	534.9	0.245918	210	2569.6	-28.5496	1.27	59.17	0.754861	288.333	0.014342	0.0541493	2.9192	26.4967	430.034	26.5967	26.8293	54.6233	53.1016	284.611	26.7418	1.53542	1.64361	0.064812	0.105521	2.85338	290.342
2024-04-18	Herbaceous	17	Tomato	10.6882	9.59117	10.2645	73.3709	80.33	0.0486311	42.5695	2466.55	1.38243	0.283388	0.258838	0.040105	0.0105588	534.9	0.245918	210	2569.6	-28.5496	1.27	59.17	0.652638	434.333	0.00418633	0.0752543	2.91817	26.0633	429.967	26.0033	25.9938	56.22	55.8229	405.138	26.0541	1.45056	1.50215	0.0747132	0.121972	2.85002	273.381
2024-04-18	Herbaceous	18	Tomato	9.62949	8.15868	8.94307	57.2998	63.0052	0.0643702	43.0452	2439.3	1.41463	0.284611	0.258838	0.040105	0.0105588	534.9	0.245918	210	2569.6	-28.5496	1.27	59.17	0.737911	300	0.00202967	0.104044	2.91997	26.3533	429.965	27.1933	27.0685	53.7567	51.1136	315.346	26.9556	1.44516	1.73304	0.100563	0.165325	2.85358	319.07
2024-04-18	Herbaceous	19	Tomato	7.77524	6.1213	6.70157	45.0054	49.5813	0.0380543	41.8991	2506.02	1.33768	0.285156	0.258838	0.040105	0.0105588	534.9	0.245918	210	2569.6	-28.5496	1.27	59.17	0.669607	259.667	0.00129433	0.060653	2.91971	25.65	449.983	25.93	26.1272	57.1267	55.5945	257.512	25.7851	1.35574	1.44152	0.0724151	0.118153	2.84845	329.573
2024-04-18	Herbaceous	20	Tomato	15.523	15.4495	15.3781	166.276	164.243	0.0536046	45.8994	2287.61	1.61596	0.255673	0.258838	0.040105	0.0105588	534.9	0.245918	210	2569.6	-28.5496	1.27	59.17	0.69348	926.333	0.016491	0.070796	2.91927	28.04	430.012	26.73	26.0578	55.79	56.2696	831.075	26.9753	1.79137	1.66878	0.08604	0.1409	2.84634	233.592
2024-04-18	Herbaceous	21	Tomato	11.4656	11.8543	12.365	106.411	114.076	0.0519139	48.4036	2169.26	1.80404	0.277481	0.258838	0.040105	0.0105588	534.9	0.245918	210	2569.6	-28.5496	1.27	59.17	0.557314	737.667	0.011962	0.0726583	2.91916	29.45	429.967	28.9967	28.8833	44.2533	43.7807	751.181	29.6983	2.28829	2.43827	0.0580642	0.0943646	2.84923	214.426
2022-05-19	Herbaceous	1	Wheat	4.93245	5.40492	6.01245	36.7007	40.4671	0.0644248	39.2174	2677.38	1.16632	0.285401	0.258838	0.040105	0.0105588	534.9	0.245918	210	2569.6	-28.5496	1.27	59.17	0.656436	216	0.0653515	0.0394075	2.91942	23.94	420.017	24.635	24.4743	35.81	41.0366	221.042	24.4167	1.85042	1.80627	0.0505248	0.0819564	2.81888	309.456
2022-05-19	Herbaceous	2	Wheat	4.87414	5.51069	6.11996	37.3262	41.1545	0.06121	38.9284	2697.26	1.14858	0.285385	0.258838	0.040105	0.0105588	534.9	0.245918	210	2569.6	-28.5496	1.27	59.17	0.717447	201	0.076344	0.023424	2.91907	23.75	419.982	24.375	24.3251	37.115	41.047	203.168	24.2048	1.80091	1.77847	0.0495716	0.0806399	2.29301	308.942
2022-05-19	Herbaceous	3	Wheat	2.5294	2.96409	3.36526	21.1083	23.2982	0.0880228	37.078	2831.87	1.03831	0.285691	0.258838	0.040105	0.0105588	534.9	0.245918	210	2569.6	-28.5496	1.27	59.17	0.741364	110	0.123839	0.0214745	2.91816	22.505	420.021	23.38	23.3989	35.905	41.5271	97.3443	23.3204	1.68993	1.67534	0.0643522	0.104778	2.82401	368.734
2022-05-19	Herbaceous	4	Wheat	2.09555	2.24214	2.56258	17.6199	19.4508	0.0423571	37.2458	2819.11	1.04807	0.285735	0.258838	0.040105	0.0105588	534.9	0.245918	210	2569.6	-28.5496	1.27	59.17	0.720348	94.5	0.0397705	0.028699	2.91943	22.62	419.971	23.185	23.1721	36.34	40.4164	97.0025	23.0537	1.70519	1.67734	0.0367172	0.0594731	2.28864	351.452
2024-03-22	Herbaceous	5	Wheat	15.757	14.7536	15.2991	109.027	116.568	0.0578711	33.0198	3179.91	0.816568	0.276742	0.258838	0.040105	0.0105588	534.9	0.245918	210	2569.6	-28.5496	1.27	59.17	0.230509	1827.33	0.0948767	0.000287	2.91798	19.5833	419.936	17.1133	17.47	29.16	29.6817	1827.66	19.6006	1.72133	1.69461	0.0782528	0.127851	2.87234	203.13
2024-03-22	Herbaceous	6	Wheat	10.832	15.1403	15.3094	136.405	140.605	0.0512923	34.1333	3076.18	0.874667	0.266807	0.258838	0.040105	0.0105588	534.9	0.245918	210	2569.6	-28.5496	1.27	59.17	0.287763	1831.33	0.0484887	0.034607	2.91824	20.4133	419.981	17.3667	17.0669	26.1167	27.9087	1771.9	19.3382	1.86366	1.70716	0.0448229	0.0725773	2.87464	165.565
2024-03-22	Herbaceous	7	Wheat	14.6475	16.5822	17.128	120.216	126.841	0.0699932	35.259	2977.96	0.935513	0.273103	0.258838	0.040105	0.0105588	534.9	0.245918	210	2569.6	-28.5496	1.27	59.17	0.242318	1916.67	0.115025	0.000719667	2.91842	21.23	419.979	17.1567	18.2445	29.2033	26.595	1909.43	20.3242	1.95903	1.83476	0.0727446	0.118678	2.86978	202.949
2024-03-27	Herbaceous	8	Wheat	23.5979	25.559	25.2662	169.489	166.805	0.124544	35.6802	2942.81	0.958822	0.254738	0.258838	0.040105	0.0105588	534.9	0.245918	210	2569.6	-28.5496	1.27	59.17	0.383527	1707.33	0.199911	0.0104687	2.91801	21.53	419.935	18.6133	17.9756	43.0933	41.9201	1681.95	19.6335	1.64444	1.42693	0.16056	0.268271	2.87217	254.708
2024-03-27	Herbaceous	9	Wheat	21.8011	22.6794	22.9957	145.378	147.803	0.144945	39.197	2678.77	1.16507	0.263157	0.258838	0.040105	0.0105588	534.9	0.245918	210	2569.6	-28.5496	1.27	59.17	0.315773	1778.67	0.24585	0.00259833	2.91966	23.9267	419.98	21.59	21.4638	33.0567	40.2151	1780.98	22.9486	2.12525	1.77826	0.131356	0.217733	2.87075	234.837
2024-03-27	Herbaceous	10	Wheat	23.5028	24.4231	24.3718	158.525	158.129	0.158	40.6891	2580.54	1.25886	0.258191	0.258838	0.040105	0.0105588	534.9	0.245918	210	2569.6	-28.5496	1.27	59.17	0.353065	1734.67	0.151719	0.111049	2.9188	24.89	420.001	22.68	22.5053	37.11	36.9224	1705.76	23.806	2.05083	1.94991	0.162229	0.271172	2.87494	253.891
2024-03-27	Herbaceous	11	Wheat	21.1452	21.7643	21.8823	151.589	152.692	0.114544	40.7416	2577.22	1.26223	0.260723	0.258838	0.040105	0.0105588	534.9	0.245918	210	2569.6	-28.5496	1.27	59.17	0.342619	1709.33	0.165316	0.0257947	2.91911	24.9233	420.009	22.87	23.0616	32.17	30.0406	1673.74	24.2842	2.24554	2.19625	0.12565	0.207939	2.87464	230.672
2024-03-27	Herbaceous	12	Wheat	27.3207	26.3087	26.0563	165.535	163.655	0.170522	38.5157	2726.16	1.12349	0.255898	0.258838	0.040105	0.0105588	534.9	0.245918	210	2569.6	-28.5496	1.27	59.17	0.382266	1673	0.186124	0.099146	2.91954	23.4767	419.992	21.7967	22.5235	32.82	30.3237	1681.89	23.0576	1.97213	1.99888	0.190436	0.32081	2.87414	253.294
2024-03-27	Herbaceous	13	Wheat	1.40426	1.09193	1.1184	15.1508	16.7268	0.00329003	26.9868	3890.78	0.537516	0.285762	0.258838	0.040105	0.0105588	534.9	0.245918	210	2569.6	-28.5496	1.27	59.17	0.683274	85.6667	0.00485033	0.000420667	2.91809	14.6333	420.001	15.9267	15.9664	36.64	35.9267	81.0421	15.9108	1.00592	1.16018	0.00983138	0.0157718	2.87372	267.887
2024-03-27	Herbaceous	14	Wheat	0.990657	1.9911	2.23494	12.321	13.6039	0.0278613	25.8619	4060.03	0.492115	0.285791	0.258838	0.040105	0.0105588	534.9	0.245918	210	2569.6	-28.5496	1.27	59.17	0.747661	63.6667	0.0433637	0.00176	2.91866	13.61	420.027	14.5133	13.9729	40.2433	39.752	59.9225	14.0746	0.896354	0.975457	0.014301	0.0229695	2.87776	343.418
2024-03-27	Herbaceous	15	Wheat	0.863808	1.88847	2.11364	11.814	13.0444	0.0199401	25.2736	4154.53	0.469197	0.285795	0.258838	0.040105	0.0105588	534.9	0.245918	210	2569.6	-28.5496	1.27	59.17	0.74417	61.3333	0.0301633	0.00200667	2.91751	13.06	420	13.7933	13.4808	42.68	44.6584	53.0987	13.5449	0.834296	0.864857	0.019259	0.0309725	2.87574	369.221
2024-05-10	Herbaceous	16	Wheat	17.7688	22.611	22.2877	174.399	170.76	0.110456	45.1974	2323.14	1.56516	0.253438	0.258838	0.040105	0.0105588	534.9	0.245918	210	2569.6	-28.5496	1.27	59.17	0.391578	1720.67	0.142368	0.0405443	2.91927	27.6333	418.673	26.88	27.1586	26.8667	30.1874	1669.23	28.5375	2.73056	2.82482	0.101851	0.167466	2.87543	221.497
2024-05-10	Herbaceous	17	Wheat	17.4726	21.9262	21.8464	160.185	159.432	0.125253	46.283	2268.65	1.64407	0.257622	0.258838	0.040105	0.0105588	534.9	0.245918	210	2569.6	-28.5496	1.27	59.17	0.395101	1566.33	0.179472	0.0301697	2.92011	28.26	419.976	27.4633	27.7192	27.2733	30.0421	1557.92	28.7205	2.82035	2.83566	0.110753	0.182544	2.87542	239.064
2024-05-10	Herbaceous	18	Wheat	20.3962	23.0842	22.9839	160.891	159.987	0.122028	43.9649	2388.27	1.478	0.257384	0.258838	0.040105	0.0105588	534.9	0.245918	210	2569.6	-28.5496	1.27	59.17	0.372432	1669	0.171161	0.0325737	2.91948	26.9067	440.001	24.69	24.5663	25.67	26.9585	1677.9	26.246	2.72478	2.58842	0.115954	0.19139	2.87304	240.629
2024-05-10	Herbaceous	19	Wheat	21.6105	19.7625	20.4249	131.387	136.464	0.132472	44.589	2354.84	1.52181	0.26884	0.258838	0.040105	0.0105588	534.9	0.245918	210	2569.6	-28.5496	1.27	59.17	0.298473	1700.67	0.188576	0.0335913	2.91917	27.2767	440.011	24.9033	24.7701	26.03	25.0387	1693.73	26.3475	2.78012	2.65898	0.126668	0.209688	2.8722	244.86
2024-05-10	Herbaceous	20	Wheat	16.0648	19.6717	19.9038	145.552	147.941	0.0955828	45.0432	2331.09	1.55411	0.263087	0.258838	0.040105	0.0105588	534.9	0.245918	210	2569.6	-28.5496	1.27	59.17	0.336589	1670.67	0.124015	0.0335983	2.91892	27.5433	440.021	25.2033	25.122	24.4767	25	1663.03	26.6756	2.87139	2.71082	0.0853031	0.13963	2.87735	229.782
2024-05-10	Herbaceous	21	Wheat	20.7819	21.7921	21.9361	150.978	152.213	0.124855	45.2145	2322.26	1.56639	0.260956	0.258838	0.040105	0.0105588	534.9	0.245918	210	2569.6	-28.5496	1.27	59.17	0.356898	1634.33	0.185785	0.0237473	2.91946	27.6433	440	25.35	25.2337	25.3233	23.0249	1643.89	26.5645	2.86909	2.74626	0.112306	0.185192	2.87009	230.666
2024-05-10	Herbaceous	22	Wheat	18.6148	18.2983	18.8841	130.386	135.626	0.103159	45.9632	2284.44	1.62062	0.26924	0.258838	0.040105	0.0105588	534.9	0.245918	210	2569.6	-28.5496	1.27	59.17	0.322151	1563.67	0.139028	0.031766	2.91949	28.0767	439.991	25.69	25.5032	23.16	23.126	1661.63	27.1842	3.0094	2.86038	0.096512	0.158463	2.87295	223.371
2024-05-10	Herbaceous	23	Wheat	21.4142	20.27	20.8371	135.472	139.842	0.136116	45.1802	2324.03	1.56393	0.267188	0.258838	0.040105	0.0105588	534.9	0.245918	210	2569.6	-28.5496	1.27	59.17	0.316946	1651.33	0.188871	0.0392753	2.91939	27.6233	440.014	25.5633	25.3386	25.23	23.0845	1670.29	26.7084	2.8415	2.76936	0.125114	0.207016	2.87688	243.784
2024-05-10	Herbaceous	24	Wheat	19.145	17.9283	18.7264	122.254	128.643	0.114823	45.1859	2323.73	1.56434	0.272365	0.258838	0.040105	0.0105588	534.9	0.245918	210	2569.6	-28.5496	1.27	59.17	0.303677	1555.33	0.168441	0.023367	2.9183	27.6267	440.002	25.57	25.5892	25.67	23.0501	1585.89	26.979	2.84346	2.8157	0.108113	0.178068	2.87348	238.758
2024-05-10	Herbaceous	25	Wheat	18.3549	16.9345	17.8975	114.278	121.47	0.126268	46.4348	2261.24	1.65527	0.275127	0.258838	0.040105	0.0105588	534.9	0.245918	210	2569.6	-28.5496	1.27	59.17	0.27908	1582	0.187854	0.024156	2.9189	28.3467	440.036	25.8933	25.801	28.02	25.925	1554.85	27.0692	2.90748	2.72921	0.112113	0.184853	2.87545	252.638
2024-05-10	Herbaceous	26	Wheat	14.2233	13.9683	15.0152	92.3009	100.106	0.0956433	42.336	2480.16	1.36676	0.280726	0.258838	0.040105	0.0105588	534.9	0.245918	210	2569.6	-28.5496	1.27	59.17	0.42002	849	0.135707	0.022667	2.91902	25.92	440.014	25.88	25.7951	27.1967	27.1007	872.533	25.9182	2.42687	2.45455	0.0865854	0.14178	2.87579	255.502

## Sheet: Description
Instructions for Using This File to Calculate Leaf CO2 Assimilation Rate (An)
To calculate An using this file, you need to enter the required values into the colored cells.
Yellow cells: Required for running the R program (Supporting Information S3) that calibrates the parameter (s) using this file. If you are only using this file to calculate An, these values are not necessary.
Light green cells: Contain embedded formulas and are automatically calculated based on the input parameters and variables.
Green cells: Required input. These represent the calibration parameter (s). You can enter any values or use the calibrated values obtained from the R program (Supporting Information S3).
Blue cells: Required input. These represent other model parameters.
Purple cells: Required input. These represent measured variables. Enter values obtained from a porometer-fluorometer or other sensors.
Uncolored cells: Supplementary data used in this study. These are not necessary for calculating An.
For explanations of variables and parameters, please refer to Section 2 of the paper.
