# Supplementary material for: Estimating Leaf CO2 Assimilation in C3 Plants Using a Handheld Porometer With Chlorophyll Fluorometer in Field Conditions
Source: Plant Cell Environ. 2025 Jun 18;48(10):7213–24. doi: 10.1111/pce.70006 (PMC12415414; doi:10.1111/pce.70006)
Supplement: Supplementary file 3 — Supporting_Information_S3_R_program.R: R program to calibrate the parameter s and perform cross‐validation. [file PCE-48-7213-s002.R]

# The authors are not programming experts, so please do not focus on the quality of the code.
# This program performs cross-validation and parameter calibration for estimating leaf photosynthetic rate using the porometer-fluorometer method. 
# We assume that the program will be run in RStudio.
# To execute the program, select all the code and press "Ctrl+Enter" or click the "Run" button in RStudio. 
# This will open a dialog box for file selection. If the dialog box does not appear,
# it might be hidden behind other open windows, so try minimizing them to find it.
# Once the dialog box appears, select and open an Excel file (.xlsx) for analysis. 
# It is recommended to use a modified version of Supporting Information S2 attached to the paper. 
# After selecting the file, the program will automatically perform cross-validation and parameter fitting. 
# The results will be saved as an Excel file in the working directory.
# The default output file name is "Calibrated_s_&_Cross_validation.xlsx".
# For details on the cross-validation and calibration methods, please refer to the main text of the paper.

# If these packages have not been installed, 
# please uncomment the following lines and install them before running the program.
# install.packages("tidyverse")
# install.packages("openxlsx")
# install.packages("DEoptim")
library(tidyverse)
library(openxlsx)
library(DEoptim)

file <- file.path(choose.files(caption = "Choose a  data files"))
Data <- read.xlsx(file, sheet=1, detectDates = TRUE) %>% group_by(species) %>% 
  mutate(species_id=cur_group_id(), .before="leaf_id") %>% ungroup()

n_species <- Data$species %>% table() %>% length()

# Constant s: Cross validation and calibration of s --------
An_estimated_s_constant <- NULL
s_constant_species <- NULL
for (k in 1:n_species) {
  
  Data_test <- Data %>% filter(species_id == k)
  Data_train <- Data %>% anti_join(., Data_test, by=c("species_id"))
  
  f_s_constant <- function(para,data_k){
    
    s_constant = para[1]
    
    species     <- data_k$species
    Ca          <- data_k$Ca
    Gstar       <- data_k$Gstar
    Rd          <- data_k$Rd
    gtc         <- data_k$gtc_LI600
    PPFD        <- data_k$PPFD_LI600
    PhiPS2      <- data_k$PhiPSII_LI600
    J           <- s_constant*PPFD*PhiPS2
    An_measured <- data_k$An_measured_LI6800
    
    a <- 64*Gstar^2 + 64*Ca*Gstar + 16*Ca^2
    b <- (64*Rd + 32*J)*Gstar + 32*Ca*Rd - 8*Ca*J
    c <- 16*Rd^2 - 8*J*Rd + J^2
    d <- 8*Gstar + 4*Ca  
    e <-  -4*Rd + J
    
    An_estimated <- (-(a*gtc^2+b*gtc+c)^0.5+d*gtc+e)/8
    resi_A       <- na.omit(An_measured-An_estimated)
    RMSE_A       <- (sum(resi_A^2)/length(resi_A))^0.5
    return(list(RMSE_A, An_estimated, An_measured))
  } 
  set.seed(2)
  s_constant_CV <- DEoptim(function(para, data_k) f_s_constant(para, data_k)[[1]],
                           lower = c(0.00001), upper = c(1),
                           DEoptim.control(itermax = 400),
                           data_k = Data_train)$optim$bestmem
  
  An_estimated_s_constant <- c(An_estimated_s_constant, 
                               f_s_constant(data_k = Data_test, 
                                            para = s_constant_CV)[[2]])
  
  s_constant_species <- bind_rows(s_constant_species, DEoptim(function(para, data_k) f_s_constant(para, data_k)[[1]],
                                                              lower = c(0.00001), upper = c(1),
                                                              DEoptim.control(itermax = 400),
                                                              data_k = Data_test)$optim$bestmem)
}

s_constant_all <- DEoptim(function(para,data_k) f_s_constant(para,data_k)[[1]],
                          lower = c(0.00001), upper = c(1),
                          DEoptim.control(itermax = 400),
                          data_k = Data)$optim$bestmem


# Variable s: Cross validation and calibration of s  --------
An_estimated_s_variable <- NULL
s_variable_species <- NULL
for (k in 1:n_species) {
  
  Data_test <- Data %>% filter(species_id == k)
  Data_train <- Data %>% anti_join(., Data_test, by=c("species_id"))
  
  f_s_variable <- function(para,data_k){
    
    as = para[1]
    bs = para[2]
    cs = para[3]
    ds = para[4]
    
    species     <- data_k$species
    Ca          <- data_k$Ca
    Gstar       <- data_k$Gstar
    Rd          <- data_k$Rd
    gtc         <- data_k$gtc_LI600
    PPFD        <- data_k$PPFD_LI600
    PhiPS2      <- data_k$PhiPSII_LI600
    s_variable  <- as/(1+exp(bs*(PPFD*PhiPS2-cs)))+ds
    J           <- s_variable*PPFD*PhiPS2
    An_measured <- data_k$An_measured_LI6800
    
    a <- 64*Gstar^2 + 64*Ca*Gstar + 16*Ca^2
    b <- (64*Rd + 32*J)*Gstar + 32*Ca*Rd - 8*Ca*J
    c <- 16*Rd^2 - 8*J*Rd + J^2
    d <- 8*Gstar + 4*Ca  
    e <-  -4*Rd + J
    
    An_estimated <- (-(a*gtc^2+b*gtc+c)^0.5+d*gtc+e)/8
    resi_A       <- na.omit(An_measured-An_estimated)
    RMSE_A       <- (sum(resi_A^2)/length(resi_A))^0.5
    return(list(RMSE_A, An_estimated, An_measured))
  } 
  set.seed(2)
  s_variable_CV <- DEoptim(function(para, data_k) f_s_variable(para, data_k)[[1]],
                           lower=c(0.001,0.00001,50,0.15), upper=c(1,0.5,1000,0.45),
                           DEoptim.control(itermax = 400),
                           data_k = Data_train)$optim$bestmem
  
  An_estimated_s_variable <- c(An_estimated_s_variable, 
                               f_s_variable(data_k = Data_test, 
                                            para = s_variable_CV)[[2]])
  
  s_variable_species <- bind_rows(s_variable_species, DEoptim(function(para, data_k) f_s_variable(para, data_k)[[1]],
                                                              lower=c(0.001,0.00001,50,0.15), upper=c(1,0.5,1000,0.45),
                                                              DEoptim.control(itermax = 400),
                                                              data_k = Data_test)$optim$bestmem)
  
}

s_variable_all <- DEoptim(function(para,data_k) f_s_variable(para,data_k)[[1]],
                          lower=c(0.001,0.00001,50,0.15), upper=c(1,0.5,1000,0.45),
                          DEoptim.control(itermax = 400),
                          data_k = Data)$optim$bestmem

# Data construction for outputting results  --------------------
s_constant <- bind_rows(s_constant_species, s_constant_all)
s_variable <- bind_rows(s_variable_species,s_variable_all)

Data_s <- tibble(species= c(unique(Data$species),"All_species")) %>% 
  bind_cols(., s_constant, s_variable)
colnames(Data_s) <- c("species","s_constant","as","bs","cs","ds")
  
Data_CV <- Data[c("leaf_id","species","An_measured_LI6800")] %>%
  bind_cols(.,An_estimated_s_constant, An_estimated_s_variable)
colnames(Data_CV) <- c("leaf_id","species","An_measured","An_estimated_s_constant","An_estimated_s_variable")


# Output ------------------------------------------------------------------
write.xlsx(list("Calibrated_s" = Data_s, "Cross_validation" = Data_CV),"Calibrated_s_&_Cross_validation.xlsx",overwrite = TRUE) 
